# Supplementary material for: The Noncoding RNA Expression Profile and the Effect of lncRNA AK126698 on Cisplatin Resistance in Non-Small-Cell Lung Cancer Cell
Source: PLoS One. 2013 May 31;8(5):e65309. doi: 10.1371/journal.pone.0065309 (PMC3669360; doi:10.1371/journal.pone.0065309)
Supplement: Table S3 — TargetScan Prediction Results. (XLS) [file pone.0065309.s003.xls]

## Sheet: Table S3
TargetScan Prediction Results
miRNA	GENE
hsa-mir-2861	ACVRL1
hsa-mir-762	ACVRL1
hsa-let-7i	ADRB2
hsa-let-7i	ADRB3
hsa-mir-182	ABCD1
hsa-let-7i	FAS
hsa-let-7i	ATP7B
hsa-mir-21	BTK
hsa-miR-26a	CDKN1C
hsa-mir-222	CDKN1C
hsa-mir-106b	LYST
hsa-mir-17	LYST
hsa-mir-93	LYST
hsa-let-7i	CLCN5
hsa-miR-194	CLCN5
hsa-mir-182	CLCN5
hsa-mir-762	CLCN5
hsa-mir-762	CLCNKB
hsa-let-7i	COL1A1
hsa-let-7i	COL1A2
hsa-miR-26a	COL1A2
hsa-let-7i	COL3A1
hsa-mir-106b	COL4A3
hsa-mir-17	COL4A3
hsa-mir-93	COL4A3
hsa-mir-182	COL4A4
hsa-miR-26a	COL5A1
hsa-mir-182	COL5A1
hsa-mir-192	COL5A1
hsa-let-7i	CYP19A1
hsa-let-7i	DMD
hsa-miR-194	DMD
hsa-miR-26a	DMD
hsa-mir-193b-5p	DMD
hsa-mir-146a	EDNRB
hsa-let-7i	ERCC6
hsa-miR-26a	ESR1
hsa-mir-222	ESR1
hsa-mir-4298	EXT1
hsa-mir-182	F13A1
hsa-mir-182	FBN1
hsa-mir-4298	FGFR2
hsa-mir-99a	FGFR3
hsa-let-7i	GALC
hsa-mir-1915	GCK
hsa-let-7i	GHR
hsa-mir-2054	GHR
hsa-mir-182	GK
hsa-mir-21	KCNA1
hsa-mir-222	KCNA1
hsa-mir-762	KCNQ1
hsa-mir-222	KIT
hsa-mir-106b	LAMA3
hsa-mir-17	LAMA3
hsa-mir-93	LAMA3
hsa-miR-138	HK1
hsa-let-7i	HK2
hsa-let-7i	TBX5
hsa-let-7i	INSR
hsa-let-7i	ITGB3
hsa-mir-222	ITGB3
hsa-miR-26a	JAG1
hsa-mir-21	JAG1
hsa-mir-2054	SGCB
hsa-miR-194	MITF
hsa-mir-182	MITF
hsa-mir-21	MSH2
hsa-miR-26a	MTM1
hsa-let-7i	NAGA
hsa-mir-2054	PTCH1
hsa-mir-21	PTCH1
hsa-mir-182	NF1
hsa-mir-106b	OCRL
hsa-mir-17	OCRL
hsa-mir-182	OCRL
hsa-mir-93	OCRL
hsa-mir-2861	PAX2
hsa-mir-182	PAX6
hsa-mir-638	PGK1
hsa-miR-194	PHKB
hsa-mir-106b	PKD1
hsa-mir-17	PKD1
hsa-mir-93	PKD1
hsa-mir-106b	PKD2
hsa-mir-17	PKD2
hsa-mir-93	PKD2
hsa-mir-2861	PKP1
hsa-mir-106b	CTSA
hsa-mir-17	CTSA
hsa-mir-93	CTSA
hsa-miR-26a	PTEN
hsa-mir-106b	PTEN
hsa-mir-17	PTEN
hsa-mir-2054	PTEN
hsa-mir-93	PTEN
hsa-let-7i	RB1
hsa-miR-26a	RB1
hsa-mir-106b	RB1
hsa-mir-17	RB1
hsa-mir-93	RB1
hsa-mir-21	PITX2
hsa-mir-106b	ATXN1
hsa-mir-17	ATXN1
hsa-mir-182	ATXN1
hsa-mir-222	ATXN1
hsa-mir-93	ATXN1
hsa-let-7i	SCN5A
hsa-let-7i	SGCD
hsa-mir-182	SLC4A1
hsa-mir-21	TGFBI
hsa-mir-21	THBD
hsa-mir-21	TIMP3
hsa-mir-222	TIMP3
hsa-let-7i	TSC1
hsa-mir-762	VDR
hsa-mir-106b	MID1
hsa-mir-17	MID1
hsa-mir-2054	MID1
hsa-mir-93	MID1
hsa-miR-26a	SLC25A20
hsa-let-7i	CDKN1A
hsa-mir-106b	CDKN1A
hsa-mir-17	CDKN1A
hsa-mir-93	CDKN1A
hsa-let-7i	TPP1
hsa-let-7i	COL5A2
hsa-mir-106b	EGR2
hsa-mir-17	EGR2
hsa-mir-93	EGR2
hsa-let-7i	GALE
hsa-miR-138	GM2A
hsa-mir-106b	GPD2
hsa-mir-17	GPD2
hsa-mir-93	GPD2
hsa-mir-182	L1CAM
hsa-let-7i	LOR
hsa-miR-194	PAFAH1B1
hsa-mir-106b	PAFAH1B1
hsa-mir-17	PAFAH1B1
hsa-mir-182	PAFAH1B1
hsa-mir-93	PAFAH1B1
hsa-mir-106b	PAFAH2
hsa-mir-17	PAFAH2
hsa-mir-93	PAFAH2
hsa-miR-138	THRB
hsa-mir-106b	THRB
hsa-mir-17	THRB
hsa-mir-21	THRB
hsa-mir-222	THRB
hsa-mir-93	THRB
hsa-miR-26a	UBE3A
hsa-miR-26a	SLC26A4
hsa-miR-26a	PECAM1
hsa-miR-26a	PON1
hsa-let-7i	RAG1
hsa-mir-182	SHOX
hsa-mir-106b	STK11
hsa-mir-17	STK11
hsa-mir-93	STK11
hsa-miR-194	HNF1B
hsa-miR-26a	HNF1B
hsa-mir-3196	AK1
hsa-mir-663	AK1
hsa-mir-762	AK1
hsa-mir-106b	AMPD3
hsa-mir-17	AMPD3
hsa-mir-93	AMPD3
hsa-let-7i	AMT
hsa-mir-4298	APOA4
hsa-mir-106b	APP
hsa-mir-17	APP
hsa-mir-93	APP
hsa-mir-762	AQP2
hsa-mir-4298	ATRX
hsa-miR-26a	COL10A1
hsa-let-7i	COL4A5
hsa-mir-106b	EYA1
hsa-mir-17	EYA1
hsa-mir-93	EYA1
hsa-miR-26a	HOXD13
hsa-let-7i	KCNJ11
hsa-miR-194	KCNJ11
hsa-mir-106b	LDLR
hsa-mir-17	LDLR
hsa-mir-93	LDLR
hsa-mir-762	MPZ
hsa-let-7i	TP53
hsa-mir-182	DCX
hsa-mir-222	DCX
hsa-mir-762	DCX
hsa-mir-222	CXCL12
hsa-let-7i	IL10
hsa-mir-2054	IL1A
hsa-mir-2861	SLC11A1
hsa-mir-106b	IL8
hsa-mir-17	IL8
hsa-mir-93	IL8
hsa-mir-182	NCAM1
hsa-mir-762	NCAM1
hsa-mir-222	CD4
hsa-mir-762	CD4
hsa-let-7i	IGF1
hsa-miR-26a	IGF1
hsa-mir-192	IGF1
hsa-mir-222	IGF1
hsa-mir-182	BCL2
hsa-mir-1915	BCL2
hsa-mir-21	BCL2
hsa-mir-762	VTN
hsa-let-7i	FASLG
hsa-mir-21	FASLG
hsa-mir-2861	TGFB1
hsa-mir-3196	TGFB1
hsa-mir-663	TGFB1
hsa-mir-106b	ADRA1B
hsa-mir-17	ADRA1B
hsa-mir-93	ADRA1B
hsa-miR-138	ADRA2A
hsa-mir-182	ADRA2C
hsa-let-7i	ADRB1
hsa-mir-2861	CHRM1
hsa-mir-106b	CHRM2
hsa-mir-17	CHRM2
hsa-mir-93	CHRM2
hsa-mir-1915	CHRNB4
hsa-miR-26a	ATP1A2
hsa-mir-106b	ATP1A2
hsa-mir-17	ATP1A2
hsa-mir-93	ATP1A2
hsa-miR-26a	CACNA1C
hsa-mir-4298	CACNA1C
hsa-let-7i	CACNA1D
hsa-let-7i	CACNA1E
hsa-mir-106b	DRD1
hsa-mir-17	DRD1
hsa-mir-93	DRD1
hsa-mir-2861	DRD2
hsa-mir-21	FGF1
hsa-mir-31-3p	FKBP1A
hsa-mir-762	GAST
hsa-mir-222	GABRA1
hsa-mir-762	GABRA4
hsa-let-7i	GABRA6
hsa-mir-21	GABRB2
hsa-miR-26a	GABRB3
hsa-mir-182	GRIA1
hsa-mir-182	GRIA3
hsa-mir-182	GRIK3
hsa-mir-3196	GRIN1
hsa-mir-663	GRIN2D
hsa-mir-762	GRINA
hsa-mir-762	GRM2
hsa-mir-182	GRM5
hsa-mir-1915	GRM6
hsa-mir-1915	GRM8
hsa-mir-106b	GUCY1A3
hsa-mir-17	GUCY1A3
hsa-mir-93	GUCY1A3
hsa-miR-26a	HPGD
hsa-let-7i	HTR1E
hsa-mir-31-3p	HTR2C
hsa-let-7i	HTR4
hsa-mir-1915	HTR4
hsa-let-7i	IGF1R
hsa-miR-194	IGF1R
hsa-mir-182	IGF1R
hsa-mir-99a	IGF1R
hsa-mir-21	IL12A
hsa-mir-1915	IMPDH1
hsa-mir-106b	ITGA4
hsa-mir-17	ITGA4
hsa-mir-93	ITGA4
hsa-miR-26a	KCNJ2
hsa-miR-194	KITLG
hsa-mir-4298	NR3C2
hsa-let-7i	OPRM1
hsa-mir-106b	LMO3
hsa-mir-17	LMO3
hsa-mir-93	LMO3
hsa-let-7i	ATP2B4
hsa-mir-106b	SMAD5
hsa-mir-17	SMAD5
hsa-mir-2054	SMAD5
hsa-mir-93	SMAD5
hsa-mir-182	PC
hsa-mir-2861	PC
hsa-mir-106b	PDE3B
hsa-mir-17	PDE3B
hsa-mir-93	PDE3B
hsa-mir-1915	PDE1B
hsa-mir-762	PDE1B
hsa-miR-194	PDHB
hsa-miR-26a	PGR
hsa-miR-26a	PLOD2
hsa-mir-182	PLOD2
hsa-mir-182	PPP3CA
hsa-mir-21	PPP3CA
hsa-mir-99a	PPP3CA
hsa-miR-26a	PPP3R1
hsa-mir-106b	PPP3R1
hsa-mir-17	PPP3R1
hsa-mir-182	PPP3R1
hsa-mir-222	PPP3R1
hsa-mir-93	PPP3R1
hsa-mir-106b	PRRG1
hsa-mir-17	PRRG1
hsa-mir-93	PRRG1
hsa-mir-106b	PTGDR
hsa-mir-17	PTGDR
hsa-mir-93	PTGDR
hsa-miR-194	PTGIS
hsa-miR-26a	PTGS2
hsa-miR-138	RARA
hsa-miR-194	RARA
hsa-mir-106b	RARB
hsa-mir-17	RARB
hsa-mir-93	RARB
hsa-mir-182	RARG
hsa-miR-26a	REEP3
hsa-mir-106b	REEP3
hsa-mir-17	REEP3
hsa-mir-93	REEP3
hsa-mir-106b	ATP2B2
hsa-mir-17	ATP2B2
hsa-mir-2861	ATP2B2
hsa-mir-93	ATP2B2
hsa-miR-26a	BLOC1S2
hsa-let-7i	NKIRAS2
hsa-mir-106b	UBE2W
hsa-mir-17	UBE2W
hsa-mir-182	UBE2W
hsa-mir-93	UBE2W
hsa-miR-26a	PTER
hsa-mir-2054	PTER
hsa-miR-138	SNCB
hsa-mir-222	SNCB
hsa-let-7i	RORC
hsa-mir-106b	RORC
hsa-mir-17	RORC
hsa-mir-193b-5p	RORC
hsa-mir-93	RORC
hsa-miR-26a	GRB10
hsa-mir-222	GRB10
hsa-let-7i	GDF6
hsa-miR-194	GDF6
hsa-mir-182	GDF6
hsa-mir-2054	GDF6
hsa-mir-106b	SPOPL
hsa-mir-17	SPOPL
hsa-mir-182	SPOPL
hsa-mir-93	SPOPL
hsa-mir-2054	ZNF470
hsa-mir-3196	C10orf55
hsa-mir-106b	RUNX1
hsa-mir-17	RUNX1
hsa-mir-192	RUNX1
hsa-mir-93	RUNX1
hsa-mir-106b	UBASH3A
hsa-mir-17	UBASH3A
hsa-mir-93	UBASH3A
hsa-let-7i	MTUS1
hsa-let-7i	PPARA
hsa-mir-106b	PPARA
hsa-mir-17	PPARA
hsa-mir-21	PPARA
hsa-mir-93	PPARA
hsa-mir-106b	LHX8
hsa-mir-17	LHX8
hsa-mir-93	LHX8
hsa-mir-21	PLEKHA1
hsa-mir-222	BMF
hsa-mir-182	GPRASP2
hsa-mir-182	GRK6
hsa-miR-26a	CD200
hsa-mir-106b	HN1
hsa-mir-17	HN1
hsa-mir-93	HN1
hsa-mir-1915	FAM109B
hsa-let-7i	DGAT2L4
hsa-mir-106b	CAPRIN2
hsa-mir-17	CAPRIN2
hsa-mir-222	CAPRIN2
hsa-mir-93	CAPRIN2
hsa-mir-106b	8-Mar
hsa-mir-17	8-Mar
hsa-mir-93	8-Mar
hsa-let-7i	GOLGA7
hsa-mir-106b	RAB11FIP1
hsa-mir-17	RAB11FIP1
hsa-mir-2054	RAB11FIP1
hsa-mir-93	RAB11FIP1
hsa-miR-26a	WNK3
hsa-mir-106b	WNK3
hsa-mir-17	WNK3
hsa-mir-21	WNK3
hsa-mir-93	WNK3
hsa-miR-194	BTBD7
hsa-miR-26a	BTBD7
hsa-mir-106b	BTBD7
hsa-mir-17	BTBD7
hsa-mir-93	BTBD7
hsa-mir-106b	C1orf173
hsa-mir-17	C1orf173
hsa-mir-93	C1orf173
hsa-let-7i	CACNA1I
hsa-mir-182	ABLIM1
hsa-let-7i	SMAD2
hsa-mir-4298	SMAD2
hsa-mir-762	C1orf95
hsa-miR-138	HMG2L1
hsa-mir-1915	HMG2L1
hsa-miR-26a	TMEM200B
hsa-miR-26a	SMAD1
hsa-mir-182	SMAD1
hsa-let-7i	KLHL31
hsa-mir-21	RBMS3
hsa-let-7i	MGLL
hsa-mir-106b	MGLL
hsa-mir-17	MGLL
hsa-mir-182	MGLL
hsa-mir-93	MGLL
hsa-mir-146a	DLGAP1
hsa-mir-146a	HNRNPD
hsa-let-7i	ZNF740
hsa-mir-222	ZCCHC16
hsa-let-7i	LIN28B
hsa-mir-2861	EDA
hsa-let-7i	PLEKHG7
hsa-let-7i	TRIM67
hsa-let-7i	NRARP
hsa-mir-182	CLEC2D
hsa-mir-106b	SFMBT1
hsa-mir-17	SFMBT1
hsa-mir-93	SFMBT1
hsa-miR-138	TMEM198
hsa-mir-182	TMEM198
hsa-mir-762	PKP2
hsa-mir-106b	DNM2
hsa-mir-17	DNM2
hsa-mir-93	DNM2
hsa-mir-146a	FBXL10
hsa-mir-182	ACTR2
hsa-let-7i	YPEL2
hsa-mir-106b	YPEL2
hsa-mir-17	YPEL2
hsa-mir-2861	YPEL2
hsa-mir-93	YPEL2
hsa-mir-182	EBF3
hsa-mir-106b	PLCXD3
hsa-mir-17	PLCXD3
hsa-mir-222	PLCXD3
hsa-mir-93	PLCXD3
hsa-mir-192	PKP4
hsa-let-7i	CPM
hsa-miR-26a	CPM
hsa-mir-31-3p	CPM
hsa-mir-182	CACNA2D2
hsa-mir-2054	CACNA2D2
hsa-let-7i	EDA
hsa-mir-4298	VPS54
hsa-mir-146a	NUMB
hsa-mir-182	NUMB
hsa-miR-26a	ADAM9
hsa-mir-106b	ADAM9
hsa-mir-17	ADAM9
hsa-mir-93	ADAM9
hsa-miR-194	SUMO2
hsa-mir-222	SEMA3B
hsa-miR-138	LOC339123
hsa-mir-2054	LOC339123
hsa-miR-138	IHPK1
hsa-mir-106b	IHPK1
hsa-mir-17	IHPK1
hsa-mir-1915	IHPK1
hsa-mir-762	IHPK1
hsa-mir-93	IHPK1
hsa-miR-26a	WDR33
hsa-miR-26a	MTX2
hsa-mir-4298	RAB37
hsa-let-7i	ZNF473
hsa-mir-222	WDR35
hsa-miR-138	RPS6KA1
hsa-mir-106b	RPS6KA1
hsa-mir-17	RPS6KA1
hsa-mir-762	RPS6KA1
hsa-mir-93	RPS6KA1
hsa-miR-26a	RPS6KA2
hsa-mir-106b	RPS6KA2
hsa-mir-17	RPS6KA2
hsa-mir-93	RPS6KA2
hsa-miR-138	TCEAL3
hsa-mir-106b	RPS6KA4
hsa-mir-17	RPS6KA4
hsa-mir-93	RPS6KA4
hsa-mir-182	SDC1
hsa-mir-106b	GOSR1
hsa-mir-146a	GOSR1
hsa-mir-17	GOSR1
hsa-mir-93	GOSR1
hsa-miR-138	L3MBTL3
hsa-mir-106b	L3MBTL3
hsa-mir-17	L3MBTL3
hsa-mir-93	L3MBTL3
hsa-let-7i	NTRK3
hsa-mir-106b	NTRK3
hsa-mir-17	NTRK3
hsa-mir-93	NTRK3
hsa-let-7i	IGF2BP2
hsa-miR-138	IGF2BP2
hsa-mir-222	IGF2BP2
hsa-mir-182	IGSF3
hsa-let-7i	GEMIN7
hsa-mir-1915	TRIM13
hsa-miR-138	TULP4
hsa-mir-2054	SHISA2
hsa-miR-194	SS18
hsa-mir-2861	CPLX2
hsa-mir-762	CPLX2
hsa-mir-106b	ZDHHC9
hsa-mir-17	ZDHHC9
hsa-mir-93	ZDHHC9
hsa-miR-194	C18orf25
hsa-miR-26a	C18orf25
hsa-mir-222	C18orf25
hsa-mir-182	TAGLN3
hsa-miR-194	CTDSPL
hsa-mir-182	CTDSPL
hsa-mir-99a	CTDSPL
hsa-let-7i	BCAP29
hsa-let-7i	STEAP3
hsa-miR-194	ENAH
hsa-mir-2054	ENAH
hsa-mir-106b	TMEM64
hsa-mir-17	TMEM64
hsa-mir-93	TMEM64
hsa-let-7i	KIAA2022
hsa-mir-182	KIAA2022
hsa-miR-26a	MXI1
hsa-miR-138	LPHN1
hsa-miR-26a	LPHN1
hsa-mir-182	LPHN1
hsa-mir-1915	LPHN1
hsa-let-7i	FNIP1
hsa-miR-26a	FNIP1
hsa-mir-4298	GCET2
hsa-mir-106b	FAT3
hsa-mir-17	FAT3
hsa-mir-182	FAT3
hsa-mir-2054	FAT3
hsa-mir-93	FAT3
hsa-mir-2054	RCHY1
hsa-let-7i	ACSL6
hsa-mir-4298	ACSL6
hsa-let-7i	MFAP3L
hsa-miR-26a	MFAP3L
hsa-mir-106b	MFAP3L
hsa-mir-17	MFAP3L
hsa-mir-93	MFAP3L
hsa-miR-26a	SH3D19
hsa-mir-192	CLSTN1
hsa-let-7i	MLLT10
hsa-let-7i	MEIS3
hsa-let-7i	C22orf9
hsa-miR-138	C22orf9
hsa-mir-762	C22orf9
hsa-miR-26a	KIAA2018
hsa-mir-106b	KIAA2018
hsa-mir-17	KIAA2018
hsa-mir-93	KIAA2018
hsa-let-7i	C20orf194
hsa-mir-182	C20orf194
hsa-mir-2054	C20orf194
hsa-mir-4298	C20orf194
hsa-let-7i	ARHGAP28
hsa-mir-2861	SHE
hsa-mir-222	RLBP1L2
hsa-mir-146a	PM20D2
hsa-miR-194	TTC7B
hsa-mir-182	SPIN3
hsa-mir-762	SPIN3
hsa-let-7i	ASAH3L
hsa-mir-182	ASAH3L
hsa-mir-2054	ZC3H12B
hsa-miR-138	SLC6A17
hsa-mir-182	FAM171A1
hsa-miR-138	PDLIM5
hsa-mir-106b	PDLIM5
hsa-mir-17	PDLIM5
hsa-mir-93	PDLIM5
hsa-miR-194	FYTTD1
hsa-let-7i	SLC5A9
hsa-mir-182	7-Sep
hsa-mir-106b	CREB5
hsa-mir-17	CREB5
hsa-mir-192	CREB5
hsa-mir-31-3p	CREB5
hsa-mir-93	CREB5
hsa-mir-106b	NY-SAR-48
hsa-mir-17	NY-SAR-48
hsa-mir-93	NY-SAR-48
hsa-mir-222	OLA1
hsa-let-7i	NAT12
hsa-mir-106b	NAT12
hsa-mir-17	NAT12
hsa-mir-93	NAT12
hsa-mir-106b	MSL-1
hsa-mir-17	MSL-1
hsa-mir-21	MSL-1
hsa-mir-93	MSL-1
hsa-miR-194	CENPP
hsa-mir-182	CENPP
hsa-mir-31-3p	CENPP
hsa-miR-138	CTNNBIP1
hsa-miR-26a	CTNNBIP1
hsa-mir-192	CTNNBIP1
hsa-mir-2054	CTNNBIP1
hsa-miR-26a	DNAJC21
hsa-miR-194	OPCML
hsa-miR-138	FOXP4
hsa-mir-2861	FOXP4
hsa-mir-1915	GOSR2
hsa-mir-4298	ABI1
hsa-let-7i	NHLRC3
hsa-mir-106b	NHLRC3
hsa-mir-17	NHLRC3
hsa-mir-182	NHLRC3
hsa-mir-93	NHLRC3
hsa-mir-106b	RGMB
hsa-mir-17	RGMB
hsa-mir-93	RGMB
hsa-miR-194	DISC1
hsa-mir-2054	SPIN4
hsa-miR-138	PABPC1L2A
hsa-mir-182	PABPC1L2A
hsa-let-7i	SNX30
hsa-miR-138	SNX30
hsa-mir-182	SNX30
hsa-mir-2054	SNX30
hsa-mir-21	KRIT1
hsa-miR-194	FXR1
hsa-mir-106b	FXR1
hsa-mir-17	FXR1
hsa-mir-182	FXR1
hsa-mir-93	FXR1
hsa-mir-193b-5p	ZNF793
hsa-let-7i	FIGNL2
hsa-mir-2054	FIGNL2
hsa-mir-222	FIGNL2
hsa-mir-1915	LDLRAD2
hsa-mir-762	LDLRAD2
hsa-let-7i	C8orf58
hsa-miR-194	SLTM
hsa-let-7i	DCUN1D2
hsa-let-7i	KATNAL1
hsa-let-7i	USP21
hsa-let-7i	DDX19B
hsa-miR-138	KCNMA1
hsa-mir-663	NCDN
hsa-mir-106b	FAM13A1
hsa-mir-17	FAM13A1
hsa-mir-182	FAM13A1
hsa-mir-21	FAM13A1
hsa-mir-93	FAM13A1
hsa-mir-222	TSC22D3
hsa-miR-194	IGSF11
hsa-miR-194	RFFL
hsa-mir-21	RFFL
hsa-miR-26a	SC4MOL
hsa-mir-106b	SC4MOL
hsa-mir-17	SC4MOL
hsa-mir-93	SC4MOL
hsa-mir-182	SP3
hsa-mir-106b	ZNF2
hsa-mir-17	ZNF2
hsa-mir-93	ZNF2
hsa-miR-26a	MAEA
hsa-let-7i	GOPC
hsa-let-7i	CALN1
hsa-miR-138	CALN1
hsa-mir-182	CALN1
hsa-mir-182	CYB561
hsa-mir-1915	CYB561
hsa-let-7i	C14orf28
hsa-mir-106b	C14orf28
hsa-mir-17	C14orf28
hsa-mir-93	C14orf28
hsa-mir-182	ZHX1
hsa-mir-2861	OS9
hsa-let-7i	P4HA2
hsa-miR-26a	LOC203547
hsa-mir-182	SH3PXD2B
hsa-mir-222	SH3PXD2B
hsa-mir-106b	SH3BP5
hsa-mir-17	SH3BP5
hsa-mir-182	SH3BP5
hsa-mir-93	SH3BP5
hsa-mir-106b	VLDLR
hsa-mir-17	VLDLR
hsa-mir-182	VLDLR
hsa-mir-93	VLDLR
hsa-let-7i	DKK3
hsa-miR-138	NTRK2
hsa-mir-106b	NTRK2
hsa-mir-17	NTRK2
hsa-mir-93	NTRK2
hsa-miR-26a	SERBP1
hsa-mir-2054	SERBP1
hsa-mir-2861	FPGS
hsa-mir-2054	Gcom1
hsa-mir-2054	GRINL1A
hsa-mir-182	PODXL
hsa-mir-182	MYADM
hsa-let-7i	IQCB1
hsa-miR-138	GPHN
hsa-let-7i	SBK1
hsa-mir-222	SBK1
hsa-mir-762	SBK1
hsa-miR-138	HISPPD2A
hsa-miR-26a	RAB3IP
hsa-mir-106b	FBXO48
hsa-mir-17	FBXO48
hsa-mir-93	FBXO48
hsa-let-7i	BCL7A
hsa-mir-21	BCL7A
hsa-mir-106b	SLC6A9
hsa-mir-17	SLC6A9
hsa-mir-182	SLC6A9
hsa-mir-2861	SLC6A9
hsa-mir-93	SLC6A9
hsa-mir-106b	TGFBR2
hsa-mir-17	TGFBR2
hsa-mir-21	TGFBR2
hsa-mir-93	TGFBR2
hsa-miR-138	SPTB
hsa-miR-138	MINK1
hsa-mir-106b	MINK1
hsa-mir-17	MINK1
hsa-mir-1915	MINK1
hsa-mir-93	MINK1
hsa-mir-106b	FNBP1L
hsa-mir-17	FNBP1L
hsa-mir-182	FNBP1L
hsa-mir-93	FNBP1L
hsa-mir-182	SC5DL
hsa-mir-21	SC5DL
hsa-mir-1915	BRMS1
hsa-mir-1915	ARPC4
hsa-miR-26a	ARPP-21
hsa-miR-26a	CUGBP2
hsa-mir-106b	CUGBP2
hsa-mir-146a	CUGBP2
hsa-mir-17	CUGBP2
hsa-mir-182	CUGBP2
hsa-mir-93	CUGBP2
hsa-mir-182	CD47
hsa-mir-222	CD47
hsa-mir-106b	ADAR
hsa-mir-17	ADAR
hsa-mir-93	ADAR
hsa-miR-138	AFF3
hsa-miR-194	AFF3
hsa-miR-194	CLLU1
hsa-mir-146a	IRAK1
hsa-mir-106b	C3orf70
hsa-mir-17	C3orf70
hsa-mir-222	C3orf70
hsa-mir-93	C3orf70
hsa-mir-106b	RAB12
hsa-mir-17	RAB12
hsa-mir-93	RAB12
hsa-mir-106b	TMEM16F
hsa-mir-17	TMEM16F
hsa-mir-93	TMEM16F
hsa-mir-106b	VEGFA
hsa-mir-17	VEGFA
hsa-mir-93	VEGFA
hsa-mir-106b	NDEL1
hsa-mir-17	NDEL1
hsa-mir-93	NDEL1
hsa-miR-138	AMMECR1
hsa-miR-26a	AMMECR1
hsa-mir-222	AMMECR1
hsa-mir-182	CUGBP1
hsa-miR-194	ARHGAP24
hsa-mir-21	ARHGAP24
hsa-let-7i	UGCGL1
hsa-mir-182	FAM108B1
hsa-miR-138	SLC35F1
hsa-let-7i	KCTD21
hsa-mir-31-3p	KIAA1755
hsa-mir-21	RGS7BP
hsa-miR-26a	PLEKHG1
hsa-mir-106b	PLEKHG1
hsa-mir-17	PLEKHG1
hsa-mir-93	PLEKHG1
hsa-miR-194	SLC10A7
hsa-mir-21	SLC10A7
hsa-mir-106b	AP2B1
hsa-mir-17	AP2B1
hsa-mir-93	AP2B1
hsa-mir-182	SAMD5
hsa-mir-1915	LOC606495
hsa-mir-106b	RUNX3
hsa-mir-17	RUNX3
hsa-mir-93	RUNX3
hsa-let-7i	CTNS
hsa-mir-762	SFRS7
hsa-mir-222	TP53BP2
hsa-mir-2861	FAM131B
hsa-let-7i	RBM9
hsa-let-7i	PLD3
hsa-miR-26a	OBFC2A
hsa-mir-106b	OBFC2A
hsa-mir-17	OBFC2A
hsa-mir-93	OBFC2A
hsa-mir-222	YTHDC1
hsa-miR-138	CALML4
hsa-mir-2054	CALML4
hsa-mir-182	MAF
hsa-mir-762	RCE1
hsa-miR-26a	TFAP2A
hsa-mir-222	TFAP2A
hsa-mir-106b	KLF10
hsa-mir-17	KLF10
hsa-mir-93	KLF10
hsa-let-7i	STK24
hsa-mir-2054	STK24
hsa-mir-222	STK24
hsa-mir-182	RHOBTB1
hsa-mir-193b-5p	RHOBTB1
hsa-miR-138	CBFA2T2
hsa-mir-182	MAGI1
hsa-let-7i	MYCL1
hsa-mir-106b	MYCL1
hsa-mir-17	MYCL1
hsa-mir-638	MYCL1
hsa-mir-93	MYCL1
hsa-mir-182	PAIP2
hsa-let-7i	SRGAP3
hsa-miR-138	SRGAP3
hsa-mir-106b	SRGAP3
hsa-mir-17	SRGAP3
hsa-mir-192	SRGAP3
hsa-mir-93	SRGAP3
hsa-mir-106b	SAR1B
hsa-mir-17	SAR1B
hsa-mir-93	SAR1B
hsa-let-7i	LMX1A
hsa-let-7i	WIPI2
hsa-mir-182	WIPI2
hsa-mir-2054	CSTF1
hsa-mir-1915	TOM1L2
hsa-mir-192	C6orf225
hsa-mir-182	SGK3
hsa-mir-2054	SGK3
hsa-miR-138	KIAA0774
hsa-miR-138	ZNF704
hsa-mir-106b	ZNF704
hsa-mir-17	ZNF704
hsa-mir-182	ZNF704
hsa-mir-21	ZNF704
hsa-mir-93	ZNF704
hsa-let-7i	RRM2
hsa-mir-106b	RRM2
hsa-mir-17	RRM2
hsa-mir-93	RRM2
hsa-mir-106b	LOC162073
hsa-mir-17	LOC162073
hsa-mir-93	LOC162073
hsa-miR-138	GALNT17
hsa-mir-192	GALNT17
hsa-mir-182	FAM134B
hsa-mir-106b	SMOC1
hsa-mir-17	SMOC1
hsa-mir-93	SMOC1
hsa-mir-146a	KCNIP3
hsa-mir-762	KCNIP3
hsa-mir-4298	SORBS1
hsa-mir-106b	FAM102A
hsa-mir-17	FAM102A
hsa-mir-2861	FAM102A
hsa-mir-93	FAM102A
hsa-mir-182	CEP250
hsa-miR-26a	GTF3C2
hsa-miR-138	SCN1B
hsa-mir-182	NRCAM
hsa-mir-106b	ARL4A
hsa-mir-17	ARL4A
hsa-mir-93	ARL4A
hsa-mir-106b	ACPL2
hsa-mir-17	ACPL2
hsa-mir-93	ACPL2
hsa-let-7i	ARL5A
hsa-miR-26a	PDE4B
hsa-mir-762	AGPAT3
hsa-mir-106b	SCD5
hsa-mir-17	SCD5
hsa-mir-222	SCD5
hsa-mir-93	SCD5
hsa-mir-1915	LOC283331
hsa-mir-182	REV1
hsa-mir-222	REV1
hsa-mir-182	DIXDC1
hsa-mir-193b-5p	SCNN1A
hsa-let-7i	CDC42SE1
hsa-mir-762	CDC42SE1
hsa-mir-182	PRPS2
hsa-let-7i	TRIM71
hsa-let-7i	TRIOBP
hsa-miR-26a	TTPAL
hsa-mir-106b	TTPAL
hsa-mir-146a	TTPAL
hsa-mir-17	TTPAL
hsa-mir-93	TTPAL
hsa-mir-4298	C10orf25
hsa-mir-182	ELMO1
hsa-miR-138	KIAA0317
hsa-mir-182	KIAA0317
hsa-mir-2054	KIAA0317
hsa-miR-194	POL3S
hsa-miR-26a	MAP2
hsa-miR-138	GK5
hsa-miR-26a	AP1S3
hsa-mir-182	AP1S3
hsa-let-7i	KREMEN1
hsa-let-7i	SEC14L1
hsa-let-7i	KCNC4
hsa-miR-138	CCNL2
hsa-miR-26a	CCNL2
hsa-mir-31-3p	CCNL2
hsa-miR-26a	MAP9
hsa-miR-26a	USP9X
hsa-miR-138	CREBZF
hsa-miR-26a	CREBZF
hsa-mir-222	CREBZF
hsa-let-7i	FLJ45032
hsa-mir-2861	CBLN3
hsa-mir-21	AIM1L
hsa-let-7i	CHIC1
hsa-miR-26a	CHIC1
hsa-mir-106b	CHIC1
hsa-mir-17	CHIC1
hsa-mir-182	CHIC1
hsa-mir-21	CHIC1
hsa-mir-93	CHIC1
hsa-mir-146a	ZNF826
hsa-mir-106b	INTS6
hsa-mir-17	INTS6
hsa-mir-182	INTS6
hsa-mir-93	INTS6
hsa-miR-138	SLC4A8
hsa-let-7i	MLLT4
hsa-mir-106b	FAM3C
hsa-mir-17	FAM3C
hsa-mir-93	FAM3C
hsa-mir-106b	SIRPA
hsa-mir-17	SIRPA
hsa-mir-2861	SIRPA
hsa-mir-93	SIRPA
hsa-miR-194	FAM133B
hsa-mir-182	C3orf57
hsa-mir-182	D4S234E
hsa-mir-182	NRF1
hsa-let-7i	PQLC2
hsa-mir-106b	SCN2A
hsa-mir-17	SCN2A
hsa-mir-182	SCN2A
hsa-mir-93	SCN2A
hsa-miR-138	SCN3B
hsa-mir-146a	SCN3B
hsa-mir-193b-5p	SCN3B
hsa-let-7i	PEG10
hsa-mir-182	PEG10
hsa-mir-1915	PEG10
hsa-mir-146a	LFNG
hsa-mir-192	NKAIN2
hsa-miR-138	PAPD5
hsa-mir-1915	PAPD5
hsa-miR-138	DCUN1D4
hsa-miR-194	DCUN1D4
hsa-mir-182	DCUN1D4
hsa-mir-222	DCUN1D4
hsa-mir-31-3p	DCUN1D4
hsa-mir-193b-5p	PCDH17
hsa-mir-663	MAPK8IP3
hsa-miR-138	ZBTB8
hsa-mir-106b	ZBTB8
hsa-mir-17	ZBTB8
hsa-mir-182	ZBTB8
hsa-mir-93	ZBTB8
hsa-let-7i	MTMR12
hsa-mir-21	MTMR12
hsa-miR-138	FAM63B
hsa-miR-194	FAM63B
hsa-mir-21	FAM63B
hsa-mir-182	NCALD
hsa-miR-26a	PRKAG2
hsa-mir-182	BCL2L12
hsa-mir-106b	UEVLD
hsa-mir-17	UEVLD
hsa-mir-93	UEVLD
hsa-let-7i	PTPRD
hsa-miR-194	PTPRD
hsa-miR-26a	PTPRD
hsa-mir-106b	PTPRD
hsa-mir-17	PTPRD
hsa-mir-2861	PTPRD
hsa-mir-762	PTPRD
hsa-mir-93	PTPRD
hsa-let-7i	LOC653319
hsa-mir-2861	LOC653319
hsa-mir-182	ABCE1
hsa-mir-106b	SLC2A4
hsa-mir-17	SLC2A4
hsa-mir-93	SLC2A4
hsa-mir-1915	FAM110A
hsa-mir-106b	CYLD
hsa-mir-17	CYLD
hsa-mir-182	CYLD
hsa-mir-93	CYLD
hsa-mir-182	RALGDS
hsa-mir-762	RALGDS
hsa-mir-106b	LOC283871
hsa-mir-17	LOC283871
hsa-mir-93	LOC283871
hsa-miR-26a	PPP4R1
hsa-mir-182	CCDC41
hsa-let-7i	USP44
hsa-miR-194	CEP170
hsa-mir-106b	CEP170
hsa-mir-17	CEP170
hsa-mir-93	CEP170
hsa-mir-182	HMGCLL1
hsa-mir-106b	GLIS3
hsa-mir-17	GLIS3
hsa-mir-93	GLIS3
hsa-miR-26a	ACBD5
hsa-mir-106b	ACBD5
hsa-mir-17	ACBD5
hsa-mir-93	ACBD5
hsa-mir-106b	FRMD6
hsa-mir-17	FRMD6
hsa-mir-93	FRMD6
hsa-let-7i	DLGAP4
hsa-miR-194	SLC12A6
hsa-mir-2861	SLC12A6
hsa-mir-182	SLC35A2
hsa-mir-182	PABPC1L2B
hsa-let-7i	MGC13057
hsa-mir-1915	CENTG3
hsa-mir-2054	MAZ
hsa-mir-762	MAZ
hsa-let-7i	ATPAF1
hsa-miR-26a	ATPAF1
hsa-mir-21	ATPAF1
hsa-miR-194	NSL1
hsa-mir-1915	TATDN3
hsa-let-7i	FRS2
hsa-miR-138	FRS2
hsa-mir-106b	FRS2
hsa-mir-17	FRS2
hsa-mir-182	FRS2
hsa-mir-193b-5p	FRS2
hsa-mir-222	FRS2
hsa-mir-31-3p	FRS2
hsa-mir-93	FRS2
hsa-let-7i	EIF4G2
hsa-miR-26a	EIF4G2
hsa-mir-106b	EIF4G2
hsa-mir-146a	EIF4G2
hsa-mir-17	EIF4G2
hsa-mir-93	EIF4G2
hsa-mir-106b	CRTC3
hsa-mir-17	CRTC3
hsa-mir-93	CRTC3
hsa-mir-2861	RRBP1
hsa-miR-138	ERBB4
hsa-miR-194	ERBB4
hsa-mir-146a	ERBB4
hsa-mir-182	ERBB4
hsa-mir-222	ERBB4
hsa-mir-31-3p	ERBB4
hsa-miR-138	XRN1
hsa-mir-106b	XRN1
hsa-mir-17	XRN1
hsa-mir-93	XRN1
hsa-mir-106b	SNX21
hsa-mir-146a	SNX21
hsa-mir-17	SNX21
hsa-mir-93	SNX21
hsa-miR-138	RHOC
hsa-mir-106b	RHOC
hsa-mir-17	RHOC
hsa-mir-93	RHOC
hsa-mir-193b-5p	RERE
hsa-mir-762	CLCNKA
hsa-mir-762	PVRL2
hsa-mir-21	STAG2
hsa-miR-194	C14orf43
hsa-mir-1915	C14orf43
hsa-mir-2861	C14orf43
hsa-mir-4298	C14orf43
hsa-miR-26a	SLC12A2
hsa-mir-222	PHACTR4
hsa-let-7i	UHRF1
hsa-mir-146a	UHRF1
hsa-mir-2054	SSTR1
hsa-let-7i	TNFRSF1B
hsa-mir-106b	TMUB2
hsa-mir-17	TMUB2
hsa-mir-93	TMUB2
hsa-miR-26a	UBTF
hsa-mir-182	FAM107A
hsa-miR-26a	SLC7A6
hsa-mir-182	QSER1
hsa-let-7i	CDC14B
hsa-mir-182	PDE11A
hsa-mir-4298	PDE11A
hsa-mir-762	ATG9A
hsa-let-7i	SFRS12
hsa-mir-762	SENP7
hsa-mir-182	WIPF1
hsa-mir-2054	WIPF1
hsa-mir-106b	IRF2BP2
hsa-mir-17	IRF2BP2
hsa-mir-93	IRF2BP2
hsa-miR-194	HNRNPC
hsa-miR-138	SLC38A1
hsa-miR-26a	SLC38A1
hsa-mir-182	PRR3
hsa-mir-182	C17orf63
hsa-mir-222	C17orf63
hsa-mir-182	TCF19
hsa-mir-106b	AP3D1
hsa-mir-17	AP3D1
hsa-mir-93	AP3D1
hsa-mir-762	PRCD
hsa-mir-663	VPS37D
hsa-mir-182	TNFAIP8
hsa-mir-182	ALG9
hsa-let-7i	IKZF2
hsa-mir-192	IKZF2
hsa-let-7i	CPEB1
hsa-mir-182	CPEB1
hsa-miR-138	TMTC4
hsa-let-7i	FNDC3A
hsa-mir-106b	FNDC3A
hsa-mir-17	FNDC3A
hsa-mir-222	FNDC3A
hsa-mir-93	FNDC3A
hsa-mir-106b	KIAA1191
hsa-mir-17	KIAA1191
hsa-mir-93	KIAA1191
hsa-miR-26a	CASZ1
hsa-mir-222	CASZ1
hsa-miR-26a	CREBBP
hsa-let-7i	GYG2
hsa-mir-21	GPR64
hsa-mir-193b-5p	HAP1
hsa-miR-194	CUL4B
hsa-let-7i	VAV3
hsa-let-7i	DMP1
hsa-miR-26a	ALDH5A1
hsa-let-7i	LDB3
hsa-mir-182	LDB3
hsa-mir-2054	PACRG
hsa-let-7i	GJC1
hsa-mir-182	GJC1
hsa-let-7i	KIAA1147
hsa-mir-106b	KIAA1147
hsa-mir-17	KIAA1147
hsa-mir-93	KIAA1147
hsa-mir-182	AATK
hsa-mir-222	KIAA0368
hsa-miR-138	FBXO41
hsa-mir-106b	FBXO41
hsa-mir-17	FBXO41
hsa-mir-182	FBXO41
hsa-mir-4298	FBXO41
hsa-mir-762	FBXO41
hsa-mir-93	FBXO41
hsa-miR-26a	ZBTB38
hsa-mir-106b	SR140
hsa-mir-17	SR140
hsa-mir-182	SR140
hsa-mir-93	SR140
hsa-mir-146a	MYBL1
hsa-mir-222	MYBL1
hsa-mir-222	ZNF629
hsa-mir-106b	UNK
hsa-mir-17	UNK
hsa-mir-93	UNK
hsa-mir-1915	UNC13A
hsa-mir-663	UNC13A
hsa-miR-138	JMJD3
hsa-mir-106b	JMJD3
hsa-mir-146a	JMJD3
hsa-mir-17	JMJD3
hsa-mir-93	JMJD3
hsa-mir-182	TOX3
hsa-mir-2054	TOX3
hsa-let-7i	SLC45A4
hsa-mir-106b	SLC45A4
hsa-mir-17	SLC45A4
hsa-mir-93	SLC45A4
hsa-mir-182	LMTK3
hsa-let-7i	DNA2
hsa-miR-26a	DNA2
hsa-let-7i	MYO5B
hsa-miR-26a	MYO5B
hsa-mir-106b	MYO5B
hsa-mir-17	MYO5B
hsa-mir-93	MYO5B
hsa-miR-138	FBXO46
hsa-let-7i	ZNF697
hsa-miR-26a	ZNF697
hsa-mir-106b	ZNF697
hsa-mir-17	ZNF697
hsa-mir-182	ZNF697
hsa-mir-93	ZNF697
hsa-mir-2054	ODZ3
hsa-let-7i	ZNF275
hsa-miR-138	ZNF275
hsa-miR-26a	ZNF275
hsa-mir-2054	ZNF275
hsa-mir-182	USP6NL
hsa-mir-182	TTC39A
hsa-mir-99a	TTC39A
hsa-miR-26a	MEGF9
hsa-mir-222	MEGF9
hsa-miR-138	EMR4P
hsa-miR-138	LOC402117
hsa-miR-194	FLJ12993
hsa-mir-182	FLJ12993
hsa-miR-194	SETD5
hsa-miR-194	SNX29
hsa-mir-21	SNX29
hsa-mir-222	SNX29
hsa-mir-182	UNC13C
hsa-let-7i	MGA
hsa-mir-146a	DGKG
hsa-mir-182	MYO1C
hsa-mir-762	MYO1C
hsa-mir-4298	C15orf57
hsa-mir-1915	PRAGMIN
hsa-mir-106b	REPS2
hsa-mir-17	REPS2
hsa-mir-182	REPS2
hsa-mir-93	REPS2
hsa-mir-1915	NXF1
hsa-mir-663	NXF1
hsa-mir-99a	NXF1
hsa-let-7i	THOC2
hsa-let-7i	CPSF4
hsa-mir-182	SCN3A
hsa-miR-194	FAM19A5
hsa-let-7i	C11orf57
hsa-miR-138	C11orf57
hsa-mir-2054	PDE5A
hsa-mir-182	CHMP1A
hsa-mir-106b	RABEP1
hsa-mir-17	RABEP1
hsa-mir-93	RABEP1
hsa-let-7i	E2F5
hsa-mir-106b	E2F5
hsa-mir-17	E2F5
hsa-mir-93	E2F5
hsa-miR-138	RB1CC1
hsa-mir-106b	RB1CC1
hsa-mir-17	RB1CC1
hsa-mir-93	RB1CC1
hsa-mir-182	ZBTB40
hsa-mir-106b	ANKRD12
hsa-mir-17	ANKRD12
hsa-mir-93	ANKRD12
hsa-mir-4298	CTBP2
hsa-mir-762	C1orf116
hsa-miR-138	ZNF655
hsa-miR-26a	ZNF655
hsa-miR-138	TCF4
hsa-mir-106b	TCF4
hsa-mir-17	TCF4
hsa-mir-2054	TCF4
hsa-mir-222	TCF4
hsa-mir-93	TCF4
hsa-mir-146a	TDRKH
hsa-miR-138	MRAS
hsa-miR-26a	MRAS
hsa-mir-182	MRAS
hsa-miR-26a	MCC
hsa-miR-194	RELL1
hsa-miR-26a	RELL1
hsa-mir-106b	RELL1
hsa-mir-17	RELL1
hsa-mir-182	RELL1
hsa-mir-93	RELL1
hsa-miR-138	GIT1
hsa-mir-762	GIT1
hsa-mir-182	FOXN3
hsa-mir-2861	FOXN3
hsa-miR-26a	ABR
hsa-mir-762	ABR
hsa-let-7i	MEX3A
hsa-miR-138	MEX3A
hsa-miR-194	MEX3A
hsa-mir-1915	MEX3A
hsa-mir-222	MEX3A
hsa-mir-182	GCNT1
hsa-let-7i	HIC1
hsa-mir-1915	MGAT3
hsa-mir-106b	ZNF295
hsa-mir-17	ZNF295
hsa-mir-93	ZNF295
hsa-mir-2861	SMARCD2
hsa-miR-26a	GRSF1
hsa-mir-146a	GRSF1
hsa-mir-182	CRTC1
hsa-mir-762	CRTC1
hsa-let-7i	SLC4A4
hsa-miR-26a	SLC4A4
hsa-mir-106b	SLC4A4
hsa-mir-17	SLC4A4
hsa-mir-222	SLC4A4
hsa-mir-4298	SLC4A4
hsa-mir-93	SLC4A4
hsa-mir-182	KIAA1217
hsa-miR-26a	DDX17
hsa-mir-1915	PELI3
hsa-mir-762	PELI3
hsa-mir-182	USP5
hsa-mir-106b	TEGT
hsa-mir-17	TEGT
hsa-mir-93	TEGT
hsa-mir-1915	MRVI1
hsa-mir-2861	MRVI1
hsa-mir-21	PCBP2
hsa-miR-26a	RBM47
hsa-mir-31-3p	RNF169
hsa-miR-26a	HEPHL1
hsa-mir-762	RPP14
hsa-miR-194	MID1IP1
hsa-mir-182	TOX2
hsa-mir-762	TOX2
hsa-mir-106b	C18orf19
hsa-mir-17	C18orf19
hsa-mir-93	C18orf19
hsa-mir-21	SRL
hsa-mir-182	ODZ4
hsa-mir-2054	ODZ4
hsa-mir-21	ODZ4
hsa-let-7i	FAM104A
hsa-mir-1915	ATXN7L3
hsa-mir-2054	CCDC43
hsa-mir-192	ZBTB34
hsa-let-7i	BTBD9
hsa-mir-182	BTBD9
hsa-mir-106b	NBEAL1
hsa-mir-17	NBEAL1
hsa-mir-93	NBEAL1
hsa-let-7i	ICHTHYIN
hsa-mir-222	ICHTHYIN
hsa-let-7i	SH3RF3
hsa-mir-192	SH3RF3
hsa-miR-138	MYST3
hsa-miR-26a	POM121C
hsa-mir-21	POM121C
hsa-mir-106b	TMEM100
hsa-mir-17	TMEM100
hsa-mir-93	TMEM100
hsa-mir-106b	FLJ11171
hsa-mir-17	FLJ11171
hsa-mir-93	FLJ11171
hsa-let-7i	GLT8D3
hsa-mir-106b	GLT8D3
hsa-mir-17	GLT8D3
hsa-mir-182	GLT8D3
hsa-mir-21	GLT8D3
hsa-mir-93	GLT8D3
hsa-mir-106b	GPR137C
hsa-mir-17	GPR137C
hsa-mir-31-3p	GPR137C
hsa-mir-93	GPR137C
hsa-let-7i	PTAR1
hsa-mir-182	PTAR1
hsa-mir-192	HIGD1A
hsa-miR-138	C9orf5
hsa-mir-106b	C9orf5
hsa-mir-17	C9orf5
hsa-mir-182	C9orf5
hsa-mir-93	C9orf5
hsa-mir-31-3p	GOLSYN
hsa-let-7i	FBXL19
hsa-miR-26a	FBXL19
hsa-mir-1915	FBXL19
hsa-miR-26a	ITPR1
hsa-let-7i	ABL2
hsa-miR-26a	ABL2
hsa-mir-106b	ABL2
hsa-mir-146a	ABL2
hsa-mir-17	ABL2
hsa-mir-182	ABL2
hsa-mir-193b-5p	ABL2
hsa-mir-93	ABL2
hsa-miR-138	RIMS2
hsa-mir-146a	RIMS2
hsa-mir-193b-5p	SBNO2
hsa-let-7i	PHACTR2
hsa-mir-2054	PHACTR2
hsa-mir-106b	RAPGEF4
hsa-mir-17	RAPGEF4
hsa-mir-93	RAPGEF4
hsa-mir-762	GARNL4
hsa-miR-194	C21orf91
hsa-mir-182	LOC26010
hsa-mir-222	LOC26010
hsa-mir-106b	KIAA0232
hsa-mir-17	KIAA0232
hsa-mir-93	KIAA0232
hsa-mir-31-3p	PLEKHB2
hsa-miR-26a	ERLIN1
hsa-mir-182	ERLIN1
hsa-mir-182	PID1
hsa-let-7i	MOBKL3
hsa-mir-182	TMEM170B
hsa-let-7i	PACS2
hsa-let-7i	LOC402665
hsa-miR-138	LOC402665
hsa-mir-1915	LOC402665
hsa-miR-26a	hCG_1790474
hsa-let-7i	hCG_18385
hsa-miR-26a	hCG_18385
hsa-mir-2861	COMMD9
hsa-mir-762	ZNF219
hsa-let-7i	SAMD12
hsa-miR-138	SAMD12
hsa-miR-26a	SAMD12
hsa-mir-106b	SAMD12
hsa-mir-17	SAMD12
hsa-mir-182	SAMD12
hsa-mir-1915	SAMD12
hsa-mir-93	SAMD12
hsa-miR-138	PHF21A
hsa-miR-194	PHF21A
hsa-miR-26a	PHF21A
hsa-mir-182	PHF21A
hsa-mir-2054	PHF21A
hsa-mir-182	FOXRED2
hsa-mir-106b	RP5-1000E10.4
hsa-mir-17	RP5-1000E10.4
hsa-mir-93	RP5-1000E10.4
hsa-miR-194	C8orf41
hsa-miR-194	ZFAND5
hsa-mir-182	ZFAND5
hsa-mir-222	ZFAND5
hsa-miR-26a	RGS4
hsa-let-7i	DTX2
hsa-miR-26a	OTUD4
hsa-mir-106b	OTUD4
hsa-mir-17	OTUD4
hsa-mir-93	OTUD4
hsa-mir-21	NTF3
hsa-mir-222	NTF3
hsa-miR-26a	SH2D5
hsa-mir-106b	SH2D5
hsa-mir-17	SH2D5
hsa-mir-762	SH2D5
hsa-mir-93	SH2D5
hsa-mir-192	CNPY1
hsa-mir-2054	FAM70A
hsa-let-7i	FAM118A
hsa-miR-26a	FAM118A
hsa-mir-182	FAM118A
hsa-miR-194	PDE4D
hsa-miR-26a	PDE4D
hsa-mir-182	PDE4D
hsa-mir-762	PDE4D
hsa-mir-106b	SLC25A36
hsa-mir-17	SLC25A36
hsa-mir-93	SLC25A36
hsa-miR-194	ACVR1
hsa-mir-182	ACVR1
hsa-mir-182	EVI1
hsa-mir-222	TLE3
hsa-mir-31-3p	TLE3
hsa-let-7i	FAM123C
hsa-mir-4298	RUSC1
hsa-let-7i	PCDH19
hsa-mir-192	PCDH19
hsa-mir-2054	PCDH19
hsa-mir-1915	ARMC5
hsa-let-7i	ZFYVE16
hsa-mir-106b	ZFYVE16
hsa-mir-17	ZFYVE16
hsa-mir-222	ZFYVE16
hsa-mir-93	ZFYVE16
hsa-let-7i	C1orf26
hsa-mir-182	ATP8A1
hsa-let-7i	CAP1
hsa-let-7i	FAM135A
hsa-let-7i	NEFM
hsa-miR-26a	UBE4B
hsa-let-7i	FBXO45
hsa-let-7i	ACVR2B
hsa-miR-138	ACVR2B
hsa-miR-194	ACVR2B
hsa-miR-26a	ACVR2B
hsa-mir-192	ACVR2B
hsa-mir-222	ACVR2B
hsa-let-7i	C12orf51
hsa-miR-26a	C12orf51
hsa-mir-193b-5p	MAPK3
hsa-miR-26a	FAM160A1
hsa-mir-182	ADAM10
hsa-mir-762	FLJ37078
hsa-mir-106b	NAV2
hsa-mir-17	NAV2
hsa-mir-93	NAV2
hsa-let-7i	ACVR1C
hsa-miR-26a	ACVR1C
hsa-mir-2054	ACVR1C
hsa-mir-21	ACVR1C
hsa-mir-182	UBE2K
hsa-mir-182	PPIL6
hsa-mir-2054	CLDN22
hsa-mir-762	DDX54
hsa-miR-26a	TLK2
hsa-miR-138	LIMCH1
hsa-miR-194	LIMCH1
hsa-mir-182	LIMCH1
hsa-mir-106b	MCF2L
hsa-mir-17	MCF2L
hsa-mir-93	MCF2L
hsa-miR-138	NFAT5
hsa-miR-194	NFAT5
hsa-mir-106b	NFAT5
hsa-mir-17	NFAT5
hsa-mir-192	NFAT5
hsa-mir-21	NFAT5
hsa-mir-222	NFAT5
hsa-mir-93	NFAT5
hsa-let-7i	HIPK2
hsa-miR-26a	HIPK2
hsa-mir-222	HIPK2
hsa-miR-26a	ZNF385B
hsa-mir-182	AMN1
hsa-miR-26a	AMOT
hsa-mir-182	9-Sep
hsa-mir-182	ARHGEF7
hsa-mir-106b	LIMA1
hsa-mir-17	LIMA1
hsa-mir-93	LIMA1
hsa-mir-182	CLIC5
hsa-mir-2054	CLIC5
hsa-miR-138	LSM14A
hsa-mir-182	LSM14A
hsa-miR-138	SEZ6L2
hsa-mir-182	SEZ6L2
hsa-miR-138	C17orf85
hsa-miR-194	C17orf85
hsa-miR-26a	DEPDC1
hsa-mir-762	ELK1
hsa-mir-1915	SYNPO2L
hsa-miR-26a	PIK3R3
hsa-mir-1915	PIK3R3
hsa-let-7i	CTSC
hsa-miR-138	AEBP2
hsa-mir-106b	AEBP2
hsa-mir-17	AEBP2
hsa-mir-182	AEBP2
hsa-mir-93	AEBP2
hsa-mir-2054	ELF3
hsa-mir-193b-5p	GRM1
hsa-miR-26a	PAPD4
hsa-miR-138	C1orf144
hsa-mir-193b-5p	C1orf144
hsa-mir-4298	C1orf144
hsa-mir-106b	PLAG1
hsa-mir-17	PLAG1
hsa-mir-2054	PLAG1
hsa-mir-21	PLAG1
hsa-mir-93	PLAG1
hsa-miR-138	hCG_1651889
hsa-mir-182	SH2D1A
hsa-let-7i	ADCY9
hsa-mir-2054	ADD1
hsa-mir-182	ADD3
hsa-mir-2054	ADD3
hsa-mir-2054	CPS1
hsa-mir-182	LCA5
hsa-mir-182	ZBTB37
hsa-mir-3196	CENTG1
hsa-mir-762	CENTG1
hsa-miR-26a	ADM
hsa-mir-182	ANK3
hsa-mir-182	ANXA11
hsa-mir-222	APAF1
hsa-mir-106b	XIAP
hsa-mir-17	XIAP
hsa-mir-93	XIAP
hsa-mir-106b	ARL1
hsa-mir-17	ARL1
hsa-mir-93	ARL1
hsa-let-7i	BACH1
hsa-mir-31-3p	BACH1
hsa-miR-26a	BAK1
hsa-mir-106b	NKX3-2
hsa-mir-17	NKX3-2
hsa-mir-93	NKX3-2
hsa-mir-182	BCAT2
hsa-let-7i	BCL2L1
hsa-miR-26a	BID
hsa-let-7i	PRDM1
hsa-mir-182	PRDM1
hsa-mir-106b	BMP2
hsa-mir-17	BMP2
hsa-mir-93	BMP2
hsa-mir-21	BMP3
hsa-miR-194	BMPR1B
hsa-mir-182	BMPR1B
hsa-mir-106b	BMPR2
hsa-mir-17	BMPR2
hsa-mir-21	BMPR2
hsa-mir-93	BMPR2
hsa-mir-99a	BMPR2
hsa-let-7i	KLF9
hsa-let-7i	CALU
hsa-miR-194	CAMK2G
hsa-mir-2054	CAMK2G
hsa-mir-762	CAMK2G
hsa-mir-106b	CASP7
hsa-mir-17	CASP7
hsa-mir-93	CASP7
hsa-mir-1915	SERPINH1
hsa-mir-192	CCNT2
hsa-miR-26a	CDC6
hsa-miR-138	CDK6
hsa-miR-26a	CDK6
hsa-mir-182	CDK6
hsa-mir-21	CDK6
hsa-mir-762	CDK6
hsa-miR-26a	CDK8
hsa-miR-194	CHD1
hsa-miR-26a	CHD1
hsa-let-7i	CHD4
hsa-miR-194	CHD4
hsa-let-7i	AP1S1
hsa-miR-138	CLNS1A
hsa-mir-762	CLPTM1
hsa-mir-146a	CCBP2
hsa-mir-106b	CNN1
hsa-mir-17	CNN1
hsa-mir-93	CNN1
hsa-let-7i	CPD
hsa-miR-26a	CREBL2
hsa-mir-21	CREBL2
hsa-miR-26a	CTNND2
hsa-mir-2054	CTNND2
hsa-miR-26a	CXADR
hsa-mir-106b	DAB2
hsa-mir-17	DAB2
hsa-mir-93	DAB2
hsa-miR-26a	DDX3X
hsa-miR-194	DHX15
hsa-mir-222	DLG2
hsa-miR-26a	DLG4
hsa-mir-106b	DPYSL2
hsa-mir-17	DPYSL2
hsa-mir-93	DPYSL2
hsa-let-7i	DPYSL3
hsa-mir-31-3p	DPYSL3
hsa-mir-182	DSCAM
hsa-let-7i	DUSP4
hsa-let-7i	DUSP9
hsa-miR-194	DUSP9
hsa-miR-138	EFNB3
hsa-miR-138	CELSR3
hsa-mir-762	CELSR3
hsa-mir-106b	CELSR2
hsa-mir-17	CELSR2
hsa-mir-1915	CELSR2
hsa-mir-93	CELSR2
hsa-mir-1915	EIF4B
hsa-mir-182	ELAVL1
hsa-mir-1915	ELAVL3
hsa-mir-2861	ELAVL3
hsa-let-7i	ELF4
hsa-miR-138	EN2
hsa-mir-182	EPAS1
hsa-mir-106b	EREG
hsa-mir-17	EREG
hsa-mir-192	EREG
hsa-mir-93	EREG
hsa-mir-182	ESRRG
hsa-mir-762	ESRRG
hsa-mir-106b	FAT2
hsa-mir-17	FAT2
hsa-mir-222	FAT2
hsa-mir-93	FAT2
hsa-miR-26a	GPC4
hsa-mir-106b	FOXF1
hsa-mir-17	FOXF1
hsa-mir-93	FOXF1
hsa-mir-182	FOXF2
hsa-mir-1915	FOXJ1
hsa-mir-2861	FOXJ1
hsa-mir-182	FOXO3
hsa-mir-222	FOXO3
hsa-mir-193b-5p	FLNB
hsa-mir-762	GABBR1
hsa-mir-182	B4GALNT1
hsa-let-7i	GATM
hsa-mir-193b-5p	GDI1
hsa-miR-26a	B4GALT1
hsa-miR-26a	GMDS
hsa-mir-222	GTF2B
hsa-let-7i	GTF2I
hsa-mir-182	HDAC2
hsa-miR-138	HIF1A
hsa-mir-106b	HIF1A
hsa-mir-17	HIF1A
hsa-mir-93	HIF1A
hsa-mir-106b	SLC29A2
hsa-mir-17	SLC29A2
hsa-mir-93	SLC29A2
hsa-mir-182	HSBP1
hsa-mir-1915	NDST1
hsa-miR-194	ID4
hsa-mir-1915	IGFBP4
hsa-mir-222	CYR61
hsa-mir-182	ABCA2
hsa-mir-2054	ACADL
hsa-mir-182	ACADSB
hsa-mir-762	ACP2
hsa-let-7i	ACVR2A
hsa-miR-138	ACVR2A
hsa-mir-21	ACVR2A
hsa-mir-106b	AHNAK
hsa-mir-17	AHNAK
hsa-mir-93	AHNAK
hsa-let-7i	AKT2
hsa-miR-194	AKT2
hsa-mir-192	ALCAM
hsa-mir-193b-5p	AQP4
hsa-mir-182	ARCN1
hsa-mir-182	ARF4
hsa-mir-222	ARF4
hsa-let-7i	ARL4D
hsa-mir-222	ARNT
hsa-mir-182	BAI3
hsa-miR-26a	BCL7B
hsa-mir-182	BDNF
hsa-mir-192	CXCR5
hsa-mir-146a	BNC1
hsa-let-7i	POLR3D
hsa-mir-21	KLF5
hsa-mir-182	CALCR
hsa-mir-222	CBFB
hsa-let-7i	CCND2
hsa-miR-26a	CCND2
hsa-mir-106b	CCND2
hsa-mir-17	CCND2
hsa-mir-182	CCND2
hsa-mir-93	CCND2
hsa-miR-138	CCND3
hsa-let-7i	CCNF
hsa-mir-106b	CD69
hsa-mir-17	CD69
hsa-mir-21	CD69
hsa-mir-93	CD69
hsa-let-7i	CDC25A
hsa-mir-21	CDC25A
hsa-miR-26a	CDH4
hsa-miR-26a	CDH11
hsa-miR-26a	CEBPG
hsa-mir-3196	CKM
hsa-let-7i	CCR7
hsa-mir-21	CCR7
hsa-mir-146a	CNTFR
hsa-mir-21	CNTFR
hsa-let-7i	COL4A1
hsa-mir-21	COL4A1
hsa-let-7i	COL4A2
hsa-let-7i	COL4A6
hsa-let-7i	COL9A3
hsa-let-7i	COL15A1
hsa-miR-26a	COL19A1
hsa-mir-106b	COL19A1
hsa-mir-17	COL19A1
hsa-mir-93	COL19A1
hsa-let-7i	SLC31A1
hsa-let-7i	MASP1
hsa-miR-26a	ATF2
hsa-miR-26a	CTGF
hsa-mir-192	DBT
hsa-let-7i	DLST
hsa-miR-194	HBEGF
hsa-mir-182	HBEGF
hsa-miR-138	E2F3
hsa-miR-194	E2F3
hsa-mir-106b	E2F3
hsa-mir-17	E2F3
hsa-mir-93	E2F3
hsa-let-7i	EDN1
hsa-mir-663	EEF1A2
hsa-mir-182	EFNA5
hsa-miR-26a	EIF5
hsa-mir-182	EIF5
hsa-miR-26a	ENPEP
hsa-miR-26a	EPS15
hsa-mir-106b	ERBB3
hsa-mir-17	ERBB3
hsa-mir-93	ERBB3
hsa-mir-1915	ETV6
hsa-let-7i	EZH1
hsa-mir-106b	EZH1
hsa-mir-17	EZH1
hsa-mir-93	EZH1
hsa-mir-106b	F2R
hsa-mir-17	F2R
hsa-mir-93	F2R
hsa-mir-106b	F3
hsa-mir-17	F3
hsa-mir-93	F3
hsa-mir-106b	FGF4
hsa-mir-17	FGF4
hsa-mir-93	FGF4
hsa-mir-182	FGF9
hsa-miR-194	FOXO1
hsa-mir-182	FOXO1
hsa-mir-182	FMR1
hsa-mir-222	FMR1
hsa-let-7i	AFF2
hsa-mir-106b	AFF2
hsa-mir-17	AFF2
hsa-mir-2054	AFF2
hsa-mir-93	AFF2
hsa-mir-182	FN1
hsa-mir-2054	FUT4
hsa-mir-2054	KDSR
hsa-mir-222	KDSR
hsa-mir-106b	GAB1
hsa-mir-17	GAB1
hsa-mir-93	GAB1
hsa-let-7i	GABPA
hsa-miR-26a	GATA4
hsa-mir-1915	GLP1R
hsa-mir-192	GLP1R
hsa-let-7i	GLRX
hsa-miR-138	GNAI2
hsa-mir-222	GNAI2
hsa-mir-762	GNAI2
hsa-mir-182	GNAQ
hsa-let-7i	GNS
hsa-mir-106b	GNS
hsa-mir-17	GNS
hsa-mir-93	GNS
hsa-mir-106b	GOLGA1
hsa-mir-17	GOLGA1
hsa-mir-93	GOLGA1
hsa-let-7i	GOLGA4
hsa-miR-194	GOT2
hsa-mir-182	GPC1
hsa-mir-182	GRB2
hsa-mir-2054	GRB2
hsa-mir-193b-5p	GRIK5
hsa-mir-2054	GYPA
hsa-mir-222	H3F3A
hsa-mir-1915	HLA-DOA
hsa-let-7i	HLF
hsa-mir-106b	HLF
hsa-mir-17	HLF
hsa-mir-93	HLF
hsa-let-7i	HMGA1
hsa-miR-26a	HMGA1
hsa-mir-2861	HPCA
hsa-mir-182	FOXN2
hsa-mir-222	FOXN2
hsa-mir-2054	ID1
hsa-mir-106b	IL1RAP
hsa-mir-17	IL1RAP
hsa-mir-93	IL1RAP
hsa-let-7i	IL13
hsa-miR-26a	INHBB
hsa-mir-31-3p	INHBB
hsa-mir-106b	IRF1
hsa-mir-17	IRF1
hsa-mir-1915	IRF1
hsa-mir-2861	IRF1
hsa-mir-93	IRF1
hsa-mir-222	IRF2
hsa-mir-182	ISL1
hsa-mir-222	ITGA3
hsa-mir-3196	ITGA3
hsa-miR-26a	ITGA5
hsa-mir-762	ITGA5
hsa-miR-194	ITGA9
hsa-let-7i	ITGB8
hsa-miR-26a	ITGB8
hsa-mir-106b	ITGB8
hsa-mir-17	ITGB8
hsa-mir-182	ITGB8
hsa-mir-21	ITGB8
hsa-mir-222	ITGB8
hsa-mir-93	ITGB8
hsa-miR-194	ITPKB
hsa-mir-106b	ITPKB
hsa-mir-17	ITPKB
hsa-mir-93	ITPKB
hsa-mir-106b	JAK1
hsa-mir-17	JAK1
hsa-mir-93	JAK1
hsa-mir-663	JUNB
hsa-mir-1915	KCNA3
hsa-let-7i	KCNA6
hsa-mir-106b	KCNJ10
hsa-mir-17	KCNJ10
hsa-mir-93	KCNJ10
hsa-miR-26a	KCNK1
hsa-miR-138	KCNK3
hsa-mir-182	KCNN3
hsa-mir-222	KDR
hsa-mir-2861	KIF3C
hsa-mir-762	KIF3C
hsa-let-7i	KPNA1
hsa-miR-194	KPNA1
hsa-mir-182	KPNA1
hsa-mir-222	KPNA1
hsa-mir-182	KPNB1
hsa-miR-26a	KPNA2
hsa-mir-106b	KPNA2
hsa-mir-17	KPNA2
hsa-mir-222	KPNA2
hsa-mir-93	KPNA2
hsa-mir-106b	KPNA3
hsa-mir-17	KPNA3
hsa-mir-182	KPNA3
hsa-mir-93	KPNA3
hsa-mir-106b	KPNA4
hsa-mir-17	KPNA4
hsa-mir-93	KPNA4
hsa-miR-194	TNPO1
hsa-miR-26a	TNPO1
hsa-mir-21	TNPO1
hsa-mir-31-3p	IPO5
hsa-mir-762	IPO5
hsa-mir-106b	KRT81
hsa-mir-17	KRT81
hsa-mir-93	KRT81
hsa-let-7i	LAMP2
hsa-let-7i	LBR
hsa-miR-194	LIF
hsa-miR-26a	LIF
hsa-mir-106b	LIF
hsa-mir-17	LIF
hsa-mir-93	LIF
hsa-miR-26a	LIFR
hsa-mir-21	LIFR
hsa-mir-762	LIFR
hsa-miR-138	LIMK1
hsa-mir-106b	LIMK1
hsa-mir-17	LIMK1
hsa-mir-93	LIMK1
hsa-mir-663	LMX1B
hsa-mir-762	LMX1B
hsa-miR-26a	LOXL2
hsa-mir-762	LRCH4
hsa-mir-2054	LRP6
hsa-mir-21	LRP6
hsa-let-7i	LY75
hsa-mir-106b	M6PR
hsa-mir-17	M6PR
hsa-mir-93	M6PR
hsa-miR-138	MARCKS
hsa-mir-182	MARCKS
hsa-mir-222	MARCKS
hsa-mir-638	MARCKS
hsa-let-7i	MXD1
hsa-miR-138	MXD1
hsa-mir-106b	MXD1
hsa-mir-17	MXD1
hsa-mir-193b-5p	MXD1
hsa-mir-4298	MXD1
hsa-mir-93	MXD1
hsa-miR-26a	MAN2A1
hsa-miR-26a	MAP1A
hsa-mir-21	MATN2
hsa-mir-2054	MBD1
hsa-mir-222	ADAM11
hsa-mir-182	ME2
hsa-miR-194	MEF2C
hsa-mir-182	MEF2C
hsa-mir-21	MEIS1
hsa-let-7i	MEIS2
hsa-miR-194	MEIS2
hsa-let-7i	MAP3K3
hsa-miR-194	MAP3K3
hsa-mir-106b	MAP3K3
hsa-mir-17	MAP3K3
[truncated: 5,816 more rows]
