# Supplementary material for: The Noncoding RNA Expression Profile and the Effect of lncRNA AK126698 on Cisplatin Resistance in Non-Small-Cell Lung Cancer Cell
Source: PLoS One. 2013 May 31;8(5):e65309. doi: 10.1371/journal.pone.0065309 (PMC3669360; doi:10.1371/journal.pone.0065309)
Supplement: Table S4 — Intersection part of the predicted target mRNAs and differentially expressed mRNAs. (XLS) [file pone.0065309.s004.xls]

## Sheet: Table S4
Intersection part of the predicted target mRNAs and differentially expressed mRNAs
miRNA	target-gene	miRNA-regulation	diff-gene	diffgene-regulation
hsa-let-7i	GALC	down	GALC	down
hsa-let-7i	HK2	down	HK2	down
hsa-let-7i	C8orf58	down	C8orf58	down
hsa-let-7i	MYCL1	down	MYCL1	down
hsa-let-7i	CPSF4	down	CPSF4	down
hsa-let-7i	AP1S1	down	AP1S1	down
hsa-let-7i	GATM	down	GATM	down
hsa-let-7i	COL4A1	down	COL4A1	down
hsa-let-7i	MASP1	down	MASP1	down
hsa-let-7i	POU2F2	down	POU2F2	down
hsa-let-7i	RGS16	down	RGS16	down
hsa-let-7i	HMGA2	down	HMGA2	down
hsa-let-7i	SNN	down	SNN	down
hsa-let-7i	TIMM17B	down	TIMM17B	down
hsa-let-7i	ARID3B	down	ARID3B	down
hsa-let-7i	BTG2	down	BTG2	down
hsa-let-7i	IKBKE	down	IKBKE	down
hsa-let-7i	BZW2	down	BZW2	down
hsa-let-7i	LPGAT1	down	LPGAT1	down
hsa-let-7i	PLXND1	down	PLXND1	down
hsa-let-7i	YBX2	down	YBX2	down
hsa-let-7i	KIF21B	down	KIF21B	down
hsa-let-7i	TMEM143	down	TMEM143	down
hsa-let-7i	VANGL2	down	VANGL2	down
hsa-let-7i	SLC5A6	down	SLC5A6	down
hsa-let-7i	STARD13	down	STARD13	down
hsa-let-7i	NAP1L1	down	NAP1L1	down
hsa-let-7i	GRIK2	down	GRIK2	down
hsa-let-7i	CREM	down	CREM	down
hsa-mir-106b	IL8	down	IL8	down
hsa-mir-106b	SPOPL	down	SPOPL	down
hsa-mir-106b	ADAR	down	ADAR	down
hsa-mir-106b	NDEL1	down	NDEL1	down
hsa-mir-106b	MYCL1	down	MYCL1	down
hsa-mir-106b	CEP170	down	CEP170	down
hsa-mir-106b	ITPKB	down	ITPKB	down
hsa-mir-106b	SOX4	down	SOX4	down
hsa-mir-106b	HMGA2	down	HMGA2	down
hsa-mir-106b	CALD1	down	CALD1	down
hsa-mir-106b	CCNG2	down	CCNG2	down
hsa-mir-106b	EFNB1	down	EFNB1	down
hsa-mir-106b	FGD1	down	FGD1	down
hsa-mir-106b	TXNIP	down	TXNIP	down
hsa-mir-106b	TLE4	down	TLE4	down
hsa-mir-106b	STK38	down	STK38	down
hsa-mir-106b	BAMBI	down	BAMBI	down
hsa-mir-106b	LAPTM4A	down	LAPTM4A	down
hsa-mir-106b	GIT2	down	GIT2	down
hsa-mir-106b	LPGAT1	down	LPGAT1	down
hsa-mir-106b	FAM40B	down	FAM40B	down
hsa-mir-106b	TNFAIP1	down	TNFAIP1	down
hsa-mir-106b	RNF128	down	RNF128	down
hsa-mir-106b	FAM117A	down	FAM117A	down
hsa-mir-106b	UBASH3B	down	UBASH3B	down
hsa-mir-106b	OSR1	down	OSR1	down
hsa-mir-106b	FAM84B	down	FAM84B	down
hsa-miR-138	SPTB	up	SPTB	down
hsa-miR-138	KCNK3	up	KCNK3	down
hsa-miR-138	NPTX1	up	NPTX1	down
hsa-miR-138	SOX4	up	SOX4	down
hsa-miR-138	DACH1	up	DACH1	down
hsa-miR-138	SOX12	up	SOX12	down
hsa-miR-138	PLLP	up	PLLP	down
hsa-miR-138	NLGN2	up	NLGN2	down
hsa-miR-138	SYT13	up	SYT13	down
hsa-miR-138	VSTM2L	up	VSTM2L	down
hsa-miR-138	NCOA1	up	NCOA1	down
hsa-mir-146a	BTG2	down	BTG2	down
hsa-mir-17	IL8	down	IL8	down
hsa-mir-17	SPOPL	down	SPOPL	down
hsa-mir-17	ADAR	down	ADAR	down
hsa-mir-17	NDEL1	down	NDEL1	down
hsa-mir-17	MYCL1	down	MYCL1	down
hsa-mir-17	CEP170	down	CEP170	down
hsa-mir-17	ITPKB	down	ITPKB	down
hsa-mir-17	SOX4	down	SOX4	down
hsa-mir-17	HMGA2	down	HMGA2	down
hsa-mir-17	CALD1	down	CALD1	down
hsa-mir-17	CCNG2	down	CCNG2	down
hsa-mir-17	EFNB1	down	EFNB1	down
hsa-mir-17	FGD1	down	FGD1	down
hsa-mir-17	TXNIP	down	TXNIP	down
hsa-mir-17	TLE4	down	TLE4	down
hsa-mir-17	STK38	down	STK38	down
hsa-mir-17	BAMBI	down	BAMBI	down
hsa-mir-17	LAPTM4A	down	LAPTM4A	down
hsa-mir-17	GIT2	down	GIT2	down
hsa-mir-17	LPGAT1	down	LPGAT1	down
hsa-mir-17	FAM40B	down	FAM40B	down
hsa-mir-17	TNFAIP1	down	TNFAIP1	down
hsa-mir-17	RNF128	down	RNF128	down
hsa-mir-17	FAM117A	down	FAM117A	down
hsa-mir-17	UBASH3B	down	UBASH3B	down
hsa-mir-17	OSR1	down	OSR1	down
hsa-mir-17	FAM84B	down	FAM84B	down
hsa-mir-182	GK	down	GK	down
hsa-mir-182	SPOPL	down	SPOPL	down
hsa-mir-182	NRCAM	down	NRCAM	down
hsa-mir-182	TOX3	down	TOX3	down
hsa-mir-182	ADD3	down	ADD3	down
hsa-mir-182	FN1	down	FN1	down
hsa-mir-182	NPTX1	down	NPTX1	down
hsa-mir-182	PDK4	down	PDK4	down
hsa-mir-182	SOX2	down	SOX2	down
hsa-mir-182	ZFP36	down	ZFP36	down
hsa-mir-182	CAPN5	down	CAPN5	down
hsa-mir-182	INSIG1	down	INSIG1	down
hsa-mir-182	FLOT1	down	FLOT1	down
hsa-mir-182	MMD	down	MMD	down
hsa-mir-182	C12orf24	down	C12orf24	down
hsa-mir-182	GIT2	down	GIT2	down
hsa-mir-182	DOK4	down	DOK4	down
hsa-mir-182	VANGL2	down	VANGL2	down
hsa-mir-182	NLGN2	down	NLGN2	down
hsa-mir-182	C14orf4	down	C14orf4	down
hsa-mir-182	TMEM47	down	TMEM47	down
hsa-mir-182	RAB34	down	RAB34	down
hsa-mir-182	UBASH3B	down	UBASH3B	down
hsa-mir-182	STARD13	down	STARD13	down
hsa-mir-182	FAM167A	down	FAM167A	down
hsa-mir-182	NAP1L1	down	NAP1L1	down
hsa-mir-182	SLC43A2	down	SLC43A2	down
hsa-mir-182	SLITRK4	down	SLITRK4	down
hsa-mir-182	CBX7	down	CBX7	down
hsa-mir-1915	NPTX1	down	NPTX1	down
hsa-mir-1915	SMARCD1	down	SMARCD1	down
hsa-mir-1915	EFNA3	down	EFNA3	down
hsa-mir-1915	TIMM17B	down	TIMM17B	down
hsa-mir-1915	ABCF2	down	ABCF2	down
hsa-mir-1915	PCDH1	down	PCDH1	down
hsa-mir-1915	ANKRD22	down	ANKRD22	down
hsa-mir-1915	FAM101B	down	FAM101B	down
hsa-mir-192	PKP4	up	PKP4	down
hsa-mir-192	CCNT2	up	CCNT2	down
hsa-mir-192	FAM167A	up	FAM167A	down
hsa-mir-193b-5p	MAPK3	up	MAPK3	down
hsa-mir-193b-5p	FZD9	up	FZD9	down
hsa-mir-193b-5p	MARCKSL1	up	MARCKSL1	down
hsa-mir-193b-5p	ANKRD22	up	ANKRD22	down
hsa-miR-194	CEP170	up	CEP170	down
hsa-miR-194	ID4	up	ID4	down
hsa-miR-194	ITPKB	up	ITPKB	down
hsa-miR-194	RAB3B	up	RAB3B	down
hsa-miR-194	NRP1	up	NRP1	down
hsa-miR-194	ATP6V1F	up	ATP6V1F	down
hsa-miR-194	DACH1	up	DACH1	down
hsa-miR-194	PHLDA1	up	PHLDA1	down
hsa-miR-194	ZNF395	up	ZNF395	down
hsa-miR-194	NR2F2	up	NR2F2	down
hsa-miR-194	C1orf21	up	C1orf21	down
hsa-mir-2054	GCOM1	up	Gcom1	down
hsa-mir-2054	TOX3	up	TOX3	down
hsa-mir-2054	ADD3	up	ADD3	down
hsa-mir-2054	FUT4	up	FUT4	down
hsa-mir-2054	ASCL1	up	ASCL1	down
hsa-mir-2054	PSPH	up	PSPH	down
hsa-mir-2054	LPGAT1	up	LPGAT1	down
hsa-mir-2054	FAM167A	up	FAM167A	down
hsa-mir-2054	CAMK2D	up	CAMK2D	down
hsa-mir-21	COL4A1	down	COL4A1	down
hsa-mir-21	SMARCD1	down	SMARCD1	down
hsa-mir-21	SOX2	down	SOX2	down
hsa-mir-21	BTG2	down	BTG2	down
hsa-mir-21	ALX1	down	ALX1	down
hsa-mir-21	PELI1	down	PELI1	down
hsa-mir-21	OSR1	down	OSR1	down
hsa-mir-21	UBE2D3	down	UBE2D3	down
hsa-mir-21	MPRIP	down	MPRIP	down
hsa-mir-222	ZFP36	up	ZFP36	down
hsa-mir-222	CDKN1B	up	CDKN1B	down
hsa-mir-222	ROD1	up	ROD1	down
hsa-mir-222	WSB2	up	WSB2	down
hsa-mir-222	SLC2A13	up	SLC2A13	down
hsa-mir-222	NAP1L1	up	NAP1L1	down
hsa-mir-222	RBM24	up	RBM24	down
hsa-miR-26a	HPGD	down	HPGD	down
hsa-miR-26a	PTGS2	down	PTGS2	down
hsa-miR-26a	RAB3IP	down	RAB3IP	down
hsa-miR-26a	SLC12A2	down	SLC12A2	down
hsa-miR-26a	CXADR	down	CXADR	down
hsa-miR-26a	GMDS	down	GMDS	down
hsa-miR-26a	CTGF	down	CTGF	down
hsa-miR-26a	MAP1A	down	MAP1A	down
hsa-miR-26a	HMGA2	down	HMGA2	down
hsa-miR-26a	SNN	down	SNN	down
hsa-miR-26a	B4GALT4	down	B4GALT4	down
hsa-miR-26a	FGD1	down	FGD1	down
hsa-miR-26a	DNMT3B	down	DNMT3B	down
hsa-miR-26a	SLC19A2	down	SLC19A2	down
hsa-miR-26a	TRAM1	down	TRAM1	down
hsa-miR-26a	KIF21B	down	KIF21B	down
hsa-miR-26a	LRRC16A	down	LRRC16A	down
hsa-miR-26a	NUDT11	down	NUDT11	down
hsa-miR-26a	VANGL2	down	VANGL2	down
hsa-miR-26a	SOX17	down	SOX17	down
hsa-miR-26a	CHAC1	down	CHAC1	down
hsa-miR-26a	ERMP1	down	ERMP1	down
hsa-miR-26a	SLC2A13	down	SLC2A13	down
hsa-miR-26a	PHLDB2	down	PHLDB2	down
hsa-miR-26a	RBM24	down	RBM24	down
hsa-miR-26a	MKNK2	down	MKNK2	down
hsa-miR-26a	XKRX	down	XKRX	down
hsa-mir-2861	TGFB1	down	TGFB1	down
hsa-mir-2861	PDK4	down	PDK4	down
hsa-mir-2861	SSPN	down	SSPN	down
hsa-mir-2861	SUPT16H	down	SUPT16H	down
hsa-mir-2861	KIF21B	down	KIF21B	down
hsa-mir-2861	DHRS13	down	DHRS13	down
hsa-mir-3196	TGFB1	down	TGFB1	down
hsa-mir-3196	SOX12	down	SOX12	down
hsa-mir-4298	NPTX1	up	NPTX1	down
hsa-mir-4298	TMEM106B	up	TMEM106B	down
hsa-mir-4298	DNAJC22	up	DNAJC22	down
hsa-mir-574-3p	CUL2	up	CUL2	down
hsa-mir-574-3p	DAB2IP	up	DAB2IP	down
hsa-mir-638	MYCL1	down	MYCL1	down
hsa-mir-638	TSPAN1	down	TSPAN1	down
hsa-mir-638	STARD10	down	STARD10	down
hsa-mir-638	LMO4	down	LMO4	down
hsa-mir-663	TGFB1	down	TGFB1	down
hsa-mir-663	GRIN2D	down	GRIN2D	down
hsa-mir-663	VPS37D	down	VPS37D	down
hsa-mir-663	SOX12	down	SOX12	down
hsa-mir-762	VTN	down	VTN	down
hsa-mir-762	NPTX1	down	NPTX1	down
hsa-mir-762	SHB	down	SHB	down
hsa-mir-762	ALDH4A1	down	ALDH4A1	down
hsa-mir-762	SOX12	down	SOX12	down
hsa-mir-762	ABCF2	down	ABCF2	down
hsa-mir-762	DIRAS1	down	DIRAS1	down
hsa-mir-93	IL8	down	IL8	down
hsa-mir-93	SPOPL	down	SPOPL	down
hsa-mir-93	ADAR	down	ADAR	down
hsa-mir-93	NDEL1	down	NDEL1	down
hsa-mir-93	MYCL1	down	MYCL1	down
hsa-mir-93	CEP170	down	CEP170	down
hsa-mir-93	ITPKB	down	ITPKB	down
hsa-mir-93	SOX4	down	SOX4	down
hsa-mir-93	HMGA2	down	HMGA2	down
hsa-mir-93	CALD1	down	CALD1	down
hsa-mir-93	CCNG2	down	CCNG2	down
hsa-mir-93	EFNB1	down	EFNB1	down
hsa-mir-93	FGD1	down	FGD1	down
hsa-mir-93	TXNIP	down	TXNIP	down
hsa-mir-93	TLE4	down	TLE4	down
hsa-mir-93	STK38	down	STK38	down
hsa-mir-93	BAMBI	down	BAMBI	down
hsa-mir-93	LAPTM4A	down	LAPTM4A	down
hsa-mir-93	GIT2	down	GIT2	down
hsa-mir-93	LPGAT1	down	LPGAT1	down
hsa-mir-93	FAM40B	down	FAM40B	down
hsa-mir-93	TNFAIP1	down	TNFAIP1	down
hsa-mir-93	RNF128	down	RNF128	down
hsa-mir-93	FAM117A	down	FAM117A	down
hsa-mir-93	UBASH3B	down	UBASH3B	down
hsa-mir-93	OSR1	down	OSR1	down
hsa-mir-93	FAM84B	down	FAM84B	down
hsa-mir-99a	SMARCD1	up	SMARCD1	down
hsa-mir-99a	FZD8	up	FZD8	down
hsa-let-7i	MGLL	down	MGLL	up
hsa-let-7i	ZNF275	down	ZNF275	up
hsa-let-7i	MOBKL3	down	MOBKL3	up
hsa-let-7i	GOLGA4	down	GOLGA4	up
hsa-let-7i	KPNA1	down	KPNA1	up
hsa-let-7i	RCN1	down	RCN1	up
hsa-let-7i	SLC6A1	down	SLC6A1	up
hsa-let-7i	OSMR	down	OSMR	up
hsa-let-7i	DUSP1	down	DUSP1	up
hsa-let-7i	GALNT2	down	GALNT2	up
hsa-let-7i	ATG4B	down	ATG4B	up
hsa-let-7i	PNKD	down	PNKD	up
hsa-let-7i	C15orf39	down	C15orf39	up
hsa-let-7i	UFM1	down	UFM1	up
hsa-let-7i	FAM178A	down	FAM178A	up
hsa-let-7i	XYLT1	down	XYLT1	up
hsa-let-7i	EFHD2	down	EFHD2	up
hsa-let-7i	DNAL1	down	DNAL1	up
hsa-let-7i	A2BP1	down	A2BP1	up
hsa-let-7i	COL24A1	down	COL24A1	up
hsa-let-7i	CREM	down	CREM	up
hsa-let-7i	ZNF784	down	ZNF784	up
hsa-mir-106b	PKD1	down	PKD1	up
hsa-mir-106b	LHX8	down	LHX8	up
hsa-mir-106b	MGLL	down	MGLL	up
hsa-mir-106b	L3MBTL3	down	L3MBTL3	up
hsa-mir-106b	GLIS3	down	GLIS3	up
hsa-mir-106b	ARL1	down	ARL1	up
hsa-mir-106b	IL1RAP	down	IL1RAP	up
hsa-mir-106b	NPAT	down	NPAT	up
hsa-mir-106b	PTBP1	down	PTBP1	up
hsa-mir-106b	RBL1	down	RBL1	up
hsa-mir-106b	ZFP161	down	ZFP161	up
hsa-mir-106b	SQSTM1	down	SQSTM1	up
hsa-mir-106b	EIF2S1	down	EIF2S1	up
hsa-mir-106b	RND3	down	RND3	up
hsa-mir-106b	HMGB3	down	HMGB3	up
hsa-mir-106b	BCL2L11	down	BCL2L11	up
hsa-mir-106b	BTG3	down	BTG3	up
hsa-mir-106b	TMEM127	down	TMEM127	up
hsa-mir-106b	DPYSL5	down	DPYSL5	up
hsa-mir-106b	NKIRAS1	down	NKIRAS1	up
hsa-mir-106b	GRAMD1A	down	GRAMD1A	up
hsa-mir-106b	XYLT1	down	XYLT1	up
hsa-mir-106b	DNAL1	down	DNAL1	up
hsa-mir-106b	FOXQ1	down	FOXQ1	up
hsa-mir-106b	C2orf69	down	C2orf69	up
hsa-mir-106b	DSG4	down	DSG4	up
hsa-mir-106b	CYB561D1	down	CYB561D1	up
hsa-mir-106b	SUMF1	down	SUMF1	up
hsa-miR-138	L3MBTL3	up	L3MBTL3	up
hsa-miR-138	KCNMA1	up	KCNMA1	up
hsa-miR-138	AMMECR1	up	AMMECR1	up
hsa-miR-138	ZNF275	up	ZNF275	up
hsa-miR-138	LIMCH1	up	LIMCH1	up
hsa-miR-138	C1orf144	up	C1orf144	up
hsa-miR-138	BAG1	up	BAG1	up
hsa-miR-138	SFRS6	up	SFRS6	up
hsa-miR-138	RASL12	up	RASL12	up
hsa-miR-138	IMPAD1	up	IMPAD1	up
hsa-miR-138	DENND1A	up	DENND1A	up
hsa-miR-138	SMCR7	up	SMCR7	up
hsa-mir-146a	BAG1	down	BAG1	up
hsa-mir-146a	PCBP4	down	PCBP4	up
hsa-mir-146a	DNAL1	down	DNAL1	up
hsa-mir-17	PKD1	down	PKD1	up
hsa-mir-17	LHX8	down	LHX8	up
hsa-mir-17	MGLL	down	MGLL	up
hsa-mir-17	L3MBTL3	down	L3MBTL3	up
hsa-mir-17	GLIS3	down	GLIS3	up
hsa-mir-17	ARL1	down	ARL1	up
hsa-mir-17	IL1RAP	down	IL1RAP	up
hsa-mir-17	NPAT	down	NPAT	up
hsa-mir-17	PTBP1	down	PTBP1	up
hsa-mir-17	RBL1	down	RBL1	up
hsa-mir-17	ZFP161	down	ZFP161	up
hsa-mir-17	SQSTM1	down	SQSTM1	up
hsa-mir-17	EIF2S1	down	EIF2S1	up
hsa-mir-17	RND3	down	RND3	up
hsa-mir-17	HMGB3	down	HMGB3	up
hsa-mir-17	BCL2L11	down	BCL2L11	up
hsa-mir-17	BTG3	down	BTG3	up
hsa-mir-17	TMEM127	down	TMEM127	up
hsa-mir-17	DPYSL5	down	DPYSL5	up
hsa-mir-17	NKIRAS1	down	NKIRAS1	up
hsa-mir-17	GRAMD1A	down	GRAMD1A	up
hsa-mir-17	XYLT1	down	XYLT1	up
hsa-mir-17	DNAL1	down	DNAL1	up
hsa-mir-17	FOXQ1	down	FOXQ1	up
hsa-mir-17	C2orf69	down	C2orf69	up
hsa-mir-17	DSG4	down	DSG4	up
hsa-mir-17	CYB561D1	down	CYB561D1	up
hsa-mir-17	SUMF1	down	SUMF1	up
hsa-mir-182	FBN1	down	FBN1	up
hsa-mir-182	SLC4A1	down	SLC4A1	up
hsa-mir-182	NCAM1	down	NCAM1	up
hsa-mir-182	MGLL	down	MGLL	up
hsa-mir-182	AP1S3	down	AP1S3	up
hsa-mir-182	SLC35A2	down	SLC35A2	up
hsa-mir-182	UBE2K	down	UBE2K	up
hsa-mir-182	LIMCH1	down	LIMCH1	up
hsa-mir-182	ZBTB37	down	ZBTB37	up
hsa-mir-182	FOXF2	down	FOXF2	up
hsa-mir-182	B4GALNT1	down	B4GALNT1	up
hsa-mir-182	ARF4	down	ARF4	up
hsa-mir-182	BDNF	down	BDNF	up
hsa-mir-182	GPC1	down	GPC1	up
hsa-mir-182	KPNA1	down	KPNA1	up
hsa-mir-182	EIF2S1	down	EIF2S1	up
hsa-mir-182	CEBPA	down	CEBPA	up
hsa-mir-182	GALNT2	down	GALNT2	up
hsa-mir-182	TSN	down	TSN	up
hsa-mir-182	NAMPT	down	NAMPT	up
hsa-mir-182	SFRS6	down	SFRS6	up
hsa-mir-182	KLHL2	down	KLHL2	up
hsa-mir-182	NCKAP1	down	NCKAP1	up
hsa-mir-182	SLC2A8	down	SLC2A8	up
hsa-mir-182	DOCK9	down	DOCK9	up
hsa-mir-182	PNKD	down	PNKD	up
hsa-mir-182	IMPAD1	down	IMPAD1	up
hsa-mir-182	TMEM127	down	TMEM127	up
hsa-mir-182	FBXW7	down	FBXW7	up
hsa-mir-182	CYCS	down	CYCS	up
hsa-mir-182	FOXQ1	down	FOXQ1	up
hsa-mir-182	KTN1	down	KTN1	up
hsa-mir-1915	GOSR2	down	GOSR2	up
hsa-mir-1915	PNKD	down	PNKD	up
hsa-mir-192	SFRS6	up	SFRS6	up
hsa-mir-193b-5p	PCDH17	up	PCDH17	up
hsa-mir-193b-5p	C1orf144	up	C1orf144	up
hsa-miR-194	LIMCH1	up	LIMCH1	up
hsa-miR-194	KPNA1	up	KPNA1	up
hsa-miR-194	TNPO1	up	TNPO1	up
hsa-miR-194	TSPAN7	up	TSPAN7	up
hsa-miR-194	TMED9	up	TMED9	up
hsa-miR-194	FBXW7	up	FBXW7	up
hsa-miR-194	PMEPA1	up	PMEPA1	up
hsa-miR-194	PITPNM2	up	PITPNM2	up
hsa-miR-194	TRIM23	up	TRIM23	up
hsa-mir-2054	SPIN4	up	SPIN4	up
hsa-mir-2054	ZNF275	up	ZNF275	up
hsa-mir-2054	RND3	up	RND3	up
hsa-mir-2054	HMGB3	up	HMGB3	up
hsa-mir-2054	MCM6	up	MCM6	up
hsa-mir-2054	PLK2	up	PLK2	up
hsa-mir-2054	CYCS	up	CYCS	up
hsa-mir-2054	HNRNPA3	up	HNRNPA3	up
hsa-mir-21	TGFBI	down	TGFBI	up
hsa-mir-21	TNPO1	down	TNPO1	up
hsa-mir-21	MATN2	down	MATN2	up
hsa-mir-21	RHOB	down	RHOB	up
hsa-mir-21	SOX7	down	SOX7	up
hsa-mir-222	CDKN1C	up	CDKN1C	up
hsa-mir-222	OLA1	up	OLA1	up
hsa-mir-222	AMMECR1	up	AMMECR1	up
hsa-mir-222	MEGF9	up	MEGF9	up
hsa-mir-222	ARF4	up	ARF4	up
hsa-mir-222	KPNA1	up	KPNA1	up
hsa-mir-222	PRKRA	up	PRKRA	up
hsa-mir-222	BCL2L11	up	BCL2L11	up
hsa-mir-222	PITPNM2	up	PITPNM2	up
hsa-mir-222	DNAL1	up	DNAL1	up
hsa-mir-222	ASPH	up	ASPH	up
hsa-mir-222	HNRNPA3	up	HNRNPA3	up
hsa-miR-26a	CDKN1C	down	CDKN1C	up
hsa-miR-26a	WDR33	down	WDR33	up
hsa-miR-26a	AMMECR1	down	AMMECR1	up
hsa-miR-26a	AP1S3	down	AP1S3	up
hsa-miR-26a	ZNF275	down	ZNF275	up
hsa-miR-26a	MEGF9	down	MEGF9	up
hsa-miR-26a	UBE4B	down	UBE4B	up
hsa-miR-26a	CDH11	down	CDH11	up
hsa-miR-26a	TNPO1	down	TNPO1	up
hsa-miR-26a	LOXL2	down	LOXL2	up
hsa-miR-26a	RCN1	down	RCN1	up
hsa-miR-26a	EIF2S1	down	EIF2S1	up
hsa-miR-26a	DUSP5	down	DUSP5	up
hsa-miR-26a	HAS3	down	HAS3	up
hsa-miR-26a	HMGB3	down	HMGB3	up
hsa-miR-26a	NAMPT	down	NAMPT	up
hsa-miR-26a	PURA	down	PURA	up
hsa-miR-26a	RAB31	down	RAB31	up
hsa-miR-26a	KIAA0947	down	KIAA0947	up
hsa-miR-26a	CPSF2	down	CPSF2	up
hsa-miR-26a	C12orf35	down	C12orf35	up
hsa-miR-26a	FA2H	down	FA2H	up
hsa-mir-2861	FOXD2	down	FOXD2	up
hsa-mir-2861	ORMDL1	down	ORMDL1	up
hsa-mir-2861	CPSF2	down	CPSF2	up
hsa-mir-31-3p	PRSS23	down	PRSS23	up
hsa-mir-3196	CADM3	down	CADM3	up
hsa-mir-3196	ISOC2	down	ISOC2	up
hsa-mir-4298	C1orf144	up	C1orf144	up
hsa-mir-4298	TYRO3	up	TYRO3	up
hsa-mir-4298	FBXW7	up	FBXW7	up
hsa-mir-4298	EIF4E3	up	EIF4E3	up
hsa-mir-4298	HNRNPA3	up	HNRNPA3	up
hsa-mir-638	PGK1	down	PGK1	up
hsa-mir-663	CSMD2	down	CSMD2	up
hsa-mir-762	NCAM1	down	NCAM1	up
hsa-mir-762	RPP14	down	RPP14	up
hsa-mir-762	BAG1	down	BAG1	up
hsa-mir-762	PPIF	down	PPIF	up
hsa-mir-762	TYRO3	down	TYRO3	up
hsa-mir-762	ATG4B	down	ATG4B	up
hsa-mir-762	C11orf51	down	C11orf51	up
hsa-mir-762	PNKD	down	PNKD	up
hsa-mir-762	CADM3	down	CADM3	up
hsa-mir-762	FBXL16	down	FBXL16	up
hsa-mir-762	CYB561D1	down	CYB561D1	up
hsa-mir-93	PKD1	down	PKD1	up
hsa-mir-93	LHX8	down	LHX8	up
hsa-mir-93	MGLL	down	MGLL	up
hsa-mir-93	L3MBTL3	down	L3MBTL3	up
hsa-mir-93	GLIS3	down	GLIS3	up
hsa-mir-93	ARL1	down	ARL1	up
hsa-mir-93	IL1RAP	down	IL1RAP	up
hsa-mir-93	NPAT	down	NPAT	up
hsa-mir-93	PTBP1	down	PTBP1	up
hsa-mir-93	RBL1	down	RBL1	up
hsa-mir-93	ZFP161	down	ZFP161	up
hsa-mir-93	SQSTM1	down	SQSTM1	up
hsa-mir-93	EIF2S1	down	EIF2S1	up
hsa-mir-93	RND3	down	RND3	up
hsa-mir-93	HMGB3	down	HMGB3	up
hsa-mir-93	BCL2L11	down	BCL2L11	up
hsa-mir-93	BTG3	down	BTG3	up
hsa-mir-93	TMEM127	down	TMEM127	up
hsa-mir-93	DPYSL5	down	DPYSL5	up
hsa-mir-93	NKIRAS1	down	NKIRAS1	up
hsa-mir-93	GRAMD1A	down	GRAMD1A	up
hsa-mir-93	XYLT1	down	XYLT1	up
hsa-mir-93	DNAL1	down	DNAL1	up
hsa-mir-93	FOXQ1	down	FOXQ1	up
hsa-mir-93	C2orf69	down	C2orf69	up
hsa-mir-93	DSG4	down	DSG4	up
hsa-mir-93	CYB561D1	down	CYB561D1	up
hsa-mir-93	SUMF1	down	SUMF1	up
