# Supplementary material for: The Noncoding RNA Expression Profile and the Effect of lncRNA AK126698 on Cisplatin Resistance in Non-Small-Cell Lung Cancer Cell
Source: PLoS One. 2013 May 31;8(5):e65309. doi: 10.1371/journal.pone.0065309 (PMC3669360; doi:10.1371/journal.pone.0065309)
Supplement: Table S6 — Gene association characters in the gene networks. (XLS) [file pone.0065309.s006.xls]

## Sheet: introduction
interaction	abbreviation
activation	a
activation(phosphorylation)	a(+p)
binding/association	b
expression	ex
indirect effect	ind
inhibition	inh
inhibition(dephosphorylation)	inh(-p)
phosphorylation	p
state change	s
ubiquination	u

## Sheet: A549
Gene_symbol	DEFINITION	Degree	regulation		lncRNA	Degree	regulation		MicroRNA	Degree	regulation
FN1	fibronectin 1	32	down		BX648420	up	5		hsa-miR-26a	12	down
EIF2S1	eukaryotic translation initiation factor 2, subunit 1 alpha, 35kDa	11	up		ENST00000366408	up	5		hsa-let-7i	11	down
CAMK2D	calcium/calmodulin-dependent protein kinase II delta	10	down		ENST00000406212	up	5		hsa-mir-106b	11	down
MKNK2	MAP kinase interacting serine/threonine kinase 2	10	down		ENST00000423781	up	5		hsa-mir-17	11	down
HNRNPA3	heterogeneous nuclear ribonucleoprotein A3	9	up		ENST00000447972	up	5		hsa-mir-93	11	down
BAG1	BCL2-associated athanogene	6	up		uc003iqu.1	down	5		hsa-mir-182	10	down
LAPTM4A	lysosomal protein transmembrane 4 alpha	6	down		AK123745	up	4		hsa-miR-194	5	up
CCNT2	cyclin T2	5	down		AK302893	down	4		hsa-mir-2054	5	up
TGFB1	transforming growth factor, beta 1	5	down		BC036118	down	4		hsa-mir-21	3	down
HPGD	hydroxyprostaglandin dehydrogenase 15-(NAD)	4	down		BX538256	up	4		hsa-mir-222	3	up
IKBKE	inhibitor of kappa light polypeptide gene enhancer in B-cells, kinase epsilon	4	down		ENST00000399446	down	4		hsa-mir-146a	2	down
PTGS2	prostaglandin-endoperoxide synthase 2 (prostaglandin G/H synthase and cyclooxygenase)	3	down		ENST00000421314	down	4		hsa-mir-4298	2	up
CTSB	cathepsin B	38	up		ENST00000426453	up	4		hsa-mir-663	2	down
EGFR	epidermal growth factor receptor	16	up		ENST00000431637	up	4		hsa-mir-762	2	down
CXCL5	chemokine (C-X-C motif) ligand 5	15	down		ENST00000435230	up	4		hsa-miR-138	1	up
CXCR2	chemokine (C-X-C motif) receptor 2	14	up		ENST00000452998	up	4		hsa-mir-192	1	up
PPAP2A	phosphatidic acid phosphatase type 2A	13	down		ENST00000458090	up	4		hsa-mir-2861	1	down
LPCAT1	lysophosphatidylcholine acyltransferase 1	12	up		ENST00000499949	down	4		hsa-mir-3196	1	down
MAPK3	mitogen-activated protein kinase 3	12	down		ENST00000501731	up	4
TPM1	tropomyosin 1 (alpha)	12	down		nc-HOXA9-81+	up	4
CXCL1	chemokine (C-X-C motif) ligand 1 (melanoma growth stimulating activity, alpha)	11	down		nc-HOXD10-8+	up	4
GSTK1	glutathione S-transferase kappa 1	11	down		NR_024457	up	4
POLE4	polymerase (DNA-directed), epsilon 4 (p12 subunit)	11	up		NR_026591	up	4
PXMP4	peroxisomal membrane protein 4, 24kDa	11	down		NR_033667	up	4
RNASEH2C	ribonuclease H2, subunit C	11	up		uc001upc.2	up	4
CCR10	In multiple Geneids	10	down		uc001vvw.1	up	4
PLA2G4A	phospholipase A2, group IVA (cytosolic, calcium-dependent)	10	down		uc002tdf.2	up	4
RNASEH1	ribonuclease H1	10	up		uc003oci.1	down	4
TFPI	tissue factor pathway inhibitor (lipoprotein-associated coagulation inhibitor)	10	up		AK026168	down	3
VTN	vitronectin	10	down		AK057987	down	3
C5	complement component 5	9	down		AK125809	up	3
ERLEC1	endoplasmic reticulum lectin 1	9	up		AL137436	up	3
GNAI1	guanine nucleotide binding protein (G protein), alpha inhibiting activity polypeptide 1	9	down		AY726567	up	3
NRP1	neuropilin 1	9	down		BC080552	down	3
XBP1	X-box binding protein 1	9	down		BE092230	up	3
FGG	fibrinogen gamma chain	8	down		BX648950	down	3
GALNT11	UDP-N-acetyl-alpha-D-galactosamine:polypeptide N-acetylgalactosaminyltransferase 11 (GalNAc-T11)	8	down		chr12:38784383-38812908-	up	3
JUN	jun proto-oncogene	8	up		CR749703	up	3
RHOD	ras homolog gene family, member D	8	down		DB049930	up	3
RRAS	related RAS viral (r-ras) oncogene homolog	8	down		ENST00000314747	down	3
C8G	complement component 8, gamma polypeptide	7	down		ENST00000360656	down	3
CCL2	chemokine (C-C motif) ligand 2	7	down		ENST00000366172	up	3
DEGS2	delta(4)-desaturase, sphingolipid 2	7	down		ENST00000397974	down	3
IDH3G	isocitrate dehydrogenase 3 (NAD+) gamma	7	up		ENST00000414578	up	3
IL8	interleukin 8	7	down		ENST00000415809	down	3
ITGB1	integrin, beta 1 (fibronectin receptor, beta polypeptide, antigen CD29 includes MDF2, MSK12)	7	up		ENST00000418393	down	3
LPGAT1	lysophosphatidylglycerol acyltransferase 1	7	down		ENST00000418778	down	3
LSM5	LSM5 homolog, U6 small nuclear RNA associated (S. cerevisiae)	7	up		ENST00000423940	down	3
RQCD1	RCD1 required for cell differentiation1 homolog (S. pombe)	7	up		ENST00000425216	down	3
SPP1	secreted phosphoprotein 1	7	down		ENST00000426077	up	3
STAT5A	signal transducer and activator of transcription 5A	7	down		ENST00000426367	down	3
TNFSF12	tumor necrosis factor (ligand) superfamily, member 12	7	down		ENST00000431017	down	3
ARPC5	actin related protein 2/3 complex, subunit 5, 16kDa	6	down		ENST00000449745	up	3
CASP8	caspase 8, apoptosis-related cysteine peptidase	6	up		ENST00000453103	up	3
COL6A2	collagen, type VI, alpha 2	6	down		ENST00000457106	up	3
EEF1A1	eukaryotic translation elongation factor 1 alpha 1	6	up		ENST00000461676	down	3
HSD17B7	hydroxysteroid (17-beta) dehydrogenase 7	6	down		ENST00000467589	down	3
HSP90AA1	heat shock protein 90kDa alpha (cytosolic), class A member 1	6	up		ENST00000501748	down	3
KLRC2	killer cell lectin-like receptor subfamily C, member 2	6	down		ENST00000507715	down	3
MET	met proto-oncogene (hepatocyte growth factor receptor)	6	down		ENST00000513681	up	3
MT2A	metallothionein 2A	6	down		ENST00000514844	down	3
PPIF	peptidylprolyl isomerase F	6	up		nc-HOXB2-162+	down	3
RPL6	ribosomal protein L6	6	up		NR_024150	down	3
BMP4	bone morphogenetic protein 4	5	down		NR_024572	down	3
CFLAR	CASP8 and FADD-like apoptosis regulator	5	down		NR_026910	down	3
EFNA3	ephrin-A3	5	down		NR_027003	up	3
FABP1	fatty acid binding protein 1, liver	5	down		NR_027105	down	3
HLA-F	major histocompatibility complex, class I, F	5	down		NR_027285	down	3
HMGA2	high mobility group AT-hook 2	5	down		NR_027345	down	3
NLGN2	neuroligin 2	5	down		NR_033661	up	3
PEMT	phosphatidylethanolamine N-methyltransferase	5	down		U61088	up	3
PSPH	phosphoserine phosphatase	5	down		uc001ayv.1	down	3
SHMT1	serine hydroxymethyltransferase 1 (soluble)	5	down		uc001hpe.1	up	3
SLC27A5	solute carrier family 27 (fatty acid transporter), member 5	5	down		uc001tma.2	down	3
UGT1A9	UDP glucuronosyltransferase 1 family, polypeptide A9	5	down		uc003uhq.1	down	3
ABCB1	ATP-binding cassette, sub-family B (MDR/TAP), member 1	4	down		uc003yye.2	down	3
ADH6	alcohol dehydrogenase 6 (class V)	4	down		AB074163	down	2
CES1	carboxylesterase 1	4	down		AF086029	down	2
CYP2S1	cytochrome P450, family 2, subfamily S, polypeptide 1	4	down		AJ011602	up	2
IL11RA	interleukin 11 receptor, alpha	4	down		AK000998	down	2
ITPKB	inositol-trisphosphate 3-kinase B	4	down		AK021565	down	2
MPHOSPH6	M-phase phosphoprotein 6	4	up		AK021609	down	2
PGF	placental growth factor	4	down		AK023150	up	2
PKM2	pyruvate kinase, muscle	4	down		AK124253	up	2
PRKCG	protein kinase C, gamma	4	down		AK124257	down	2
VEGFC	vascular endothelial growth factor C	4	down		AK124993	up	2
ADAR	adenosine deaminase, RNA-specific	3	down		AK125369	up	2
BST1	bone marrow stromal cell antigen 1	3	down		AK126669	up	2
BTG2	BTG family, member 2	3	down		AL049332	down	2
BTG3	BTG family, member 3	3	up		AL080219	down	2
CCL5	chemokine (C-C motif) ligand 5	3	down		AL355698	up	2
CCNG2	cyclin G2	3	down		AL359062	up	2
CDKN1B	cyclin-dependent kinase inhibitor 1B (p27, Kip1)	3	down		BC018467	down	2
CDKN1C	cyclin-dependent kinase inhibitor 1C (p57, Kip2)	3	up		BC023989	down	2
COL4A1	collagen, type IV, alpha 1	3	down		BC033764	down	2
CXCL3	chemokine (C-X-C motif) ligand 3	3	down		BC043427	up	2
CYCS	cytochrome c, somatic	3	up		BC092510	down	2
F5	coagulation factor V (proaccelerin, labile factor)	3	down		BF245637	down	2
FARSA	phenylalanyl-tRNA synthetase, alpha subunit	3	up		CR601496	down	2
FBXW7	F-box and WD repeat domain containing 7	3	up		CR603951	down	2
IL1RAP	interleukin 1 receptor accessory protein	3	up		CR609646	up	2
MARCKSL1	MARCKS-like 1	3	down		EL585127	up	2
RASGRP4	RAS guanyl releasing protein 4	3	up		ENST00000315293	up	2
RBL1	retinoblastoma-like 1 (p107)	3	up		ENST00000398098	down	2
SKP2	S-phase kinase-associated protein 2 (p45)	3	up		ENST00000405092	down	2
STAT1	signal transducer and activator of transcription 1, 91kDa	3	up		ENST00000409132	up	2
SUMF1	sulfatase modifying factor 1	3	up		ENST00000410685	up	2
UGT1A1	UDP glucuronosyltransferase 1 family, polypeptide A1	3	down		ENST00000413077	down	2
VANGL2	vang-like 2 (van gogh, Drosophila)	3	down		ENST00000415505	down	2
AP1S3	adaptor-related protein complex 1, sigma 3 subunit	2	up		ENST00000416017	up	2
ATF4	activating transcription factor 4 (tax-responsive enhancer element B67)	2	up		ENST00000416077	down	2
ATG4B	ATG4 autophagy related 4 homolog B (S. cerevisiae)	2	up		ENST00000416406	down	2
CCL8	chemokine (C-C motif) ligand 8	2	up		ENST00000417262	down	2
CXCL16	chemokine (C-X-C motif) ligand 16	2	up		ENST00000420406	up	2
DUSP1	dual specificity phosphatase 1	2	up		ENST00000420779	up	2
DUSP5	dual specificity phosphatase 5	2	up		ENST00000421606	down	2
GRIN2D	glutamate receptor, ionotropic, N-methyl D-aspartate 2D	2	down		ENST00000423433	down	2
HK2	hexokinase 2	2	down		ENST00000424664	up	2
LTBP1	latent transforming growth factor beta binding protein 1	2	down		ENST00000426062	up	2
PF4	platelet factor 4	2	down		ENST00000426983	up	2
THBS3	thrombospondin 3	2	down		ENST00000427188	up	2
AP1S1	adaptor-related protein complex 1, sigma 1 subunit	1	down		ENST00000427504	down	2
ATP6V1F	ATPase, H+ transporting, lysosomal 14kDa, V1 subunit F	1	down		ENST00000430526	down	2
BDNF	brain-derived neurotrophic factor	1	up		ENST00000431701	up	2
CACNB3	calcium channel, voltage-dependent, beta 3 subunit	1	down		ENST00000432837	up	2
CACNG6	calcium channel, voltage-dependent, gamma subunit 6	1	down		ENST00000433904	down	2
CEBPA	CCAAT/enhancer binding protein (C/EBP), alpha	1	up		ENST00000435784	up	2
DUSP6	dual specificity phosphatase 6	1	down		ENST00000437860	down	2
FUT4	fucosyltransferase 4 (alpha (1,3) fucosyltransferase, myeloid-specific)	1	down		ENST00000439050	up	2
GALC	galactosylceramidase	1	down		ENST00000442130	down	2
GK	glycerol kinase	1	down		ENST00000442579	up	2
HLA-E	major histocompatibility complex, class I, E	1	down		ENST00000443631	up	2
ID4	inhibitor of DNA binding 4, dominant negative helix-loop-helix protein	1	down		ENST00000445127	up	2
IFNAR2	interferon (alpha, beta and omega) receptor 2	1	down		ENST00000448132	up	2
LAMB1	laminin, beta 1	1	down		ENST00000449155	up	2
LAMB2	laminin, beta 2 (laminin S)	1	up		ENST00000454405	up	2
MCM6	minichromosome maintenance complex component 6	1	up		ENST00000457582	up	2
OSMR	oncostatin M receptor	1	up		ENST00000484753	up	2
RAB31	RAB31, member RAS oncogene family	1	up		ENST00000489452	down	2
SLC25A6	solute carrier family 25 (mitochondrial carrier; adenine nucleotide translocator), member 6	1	up		ENST00000501714	up	2
SOX17	SRY (sex determining region Y)-box 17	1	down		ENST00000504545	down	2
TSPAN7	tetraspanin 7	1	up		ENST00000506391	up	2
UBE2D3	ubiquitin-conjugating enzyme E2D 3	1	down		ENST00000509318	down	2
UBE2K	ubiquitin-conjugating enzyme E2K	1	up		ENST00000511761	up	2
UBE4B	ubiquitination factor E4B	1	up		ENST00000513560	down	2
					G31683	down	2
					G43223	down	2
					HIT000388459	up	2
					NR_002158	down	2
					NR_003569	down	2
					NR_004405	down	2
					NR_015381	down	2
					NR_023389	up	2
					NR_024147	up	2
					NR_024282	down	2
					NR_024531	up	2
					NR_024579	down	2
					NR_026761	down	2
					NR_026845	down	2
					NR_026865	down	2
					NR_026879	down	2
					NR_027286	down	2
					NR_027783	up	2
					NR_027856	down	2
					uc.212-	down	2
					uc.340-	up	2
					uc.474-	up	2
					uc001ebj.1	up	2
					uc001iot.1	up	2
					uc001miq.2	down	2
					uc001uib.2	down	2
					uc001zqs.1	down	2
					uc002goc.1	down	2
					uc002hrd.1	up	2
					uc002xts.1	up	2
					uc003iwb.1	up	2
					uc003uig.2	down	2
					uc004acc.3	down	2
					uc004bcw.2	down	2
					uc004bxy.1	down	2
					uc004cim.2	up	2
					uc010bol.1	down	2
					uc010lhn.1	down	2
					uc010mak.1	up	2
					uc011mle.1	up	2
					AF073924	up	1
					AF176921	up	1
					AK001884	down	1
					AK025743	down	1
					AK055670	down	1
					AK056566	up	1
					AK056733	down	1
					AK056910	down	1
					AK094311	up	1
					AK094427	down	1
					AK297077	up	1
					BC043160	up	1
					BC126939	down	1
					BG013335	down	1
					chr20:48363997-48385346+	up	1
					chr8:107172449-107186724-	up	1
					CR625009	down	1
					DQ786302	up	1
					ENST00000308076	down	1
					ENST00000330292	down	1
					ENST00000366761	down	1
					ENST00000393204	up	1
					ENST00000399681	down	1
					ENST00000415556	up	1
					ENST00000417429	up	1
					ENST00000420096	up	1
					ENST00000420156	up	1
					ENST00000422129	up	1
					ENST00000423200	down	1
					ENST00000425991	up	1
					ENST00000431060	down	1
					ENST00000432673	down	1
					ENST00000435351	up	1
					ENST00000438824	up	1
					ENST00000438944	up	1
					ENST00000439643	up	1
					ENST00000439856	up	1
					ENST00000440936	up	1
					ENST00000443419	up	1
					ENST00000448282	down	1
					ENST00000448883	up	1
					ENST00000451450	down	1
					ENST00000452181	down	1
					ENST00000452342	up	1
					ENST00000453433	up	1
					ENST00000458016	up	1
					ENST00000458194	down	1
					ENST00000458461	down	1
					ENST00000458624	down	1
					ENST00000475062	up	1
					ENST00000487238	down	1
					ENST00000502859	up	1
					ENST00000504828	up	1
					ENST00000505354	down	1
					ENST00000505613	up	1
					ENST00000510707	up	1
					ENST00000512179	up	1
					ENST00000512227	up	1
					ENST00000513270	up	1
					ENST00000515383	up	1
					G43145	up	1
					G43356	down	1
					nc-HOXA4-64-	up	1
					NR_002823	down	1
					NR_003581	down	1
					NR_024347	down	1
					NR_024490	up	1
					NR_027107	down	1
					NR_028043	up	1
					T02983	up	1
					uc001hyk.1	down	1
					uc001wwk.1	up	1
					uc002djl.2	down	1
					uc002pec.2	up	1
					uc002ree.1	up	1
					uc002zjk.2	down	1
					uc004cfy.2	up	1
					uc011asd.1	up	1

## Sheet: A549-gene-relationship
genesymbol	miRNA/lncRNA/gene	style	relation
RASGRP4	RRAS	gene-gene	a
COL4A1	ITGB1	gene-gene	a
FN1	ITGB1	gene-gene	a
GNAI1	PLA2G4A	gene-gene	a
CCR10	GNAI1	gene-gene	a
CXCL1	CXCR2	gene-gene	a
CXCL3	CXCR2	gene-gene	a
IFNAR2	STAT1	gene-gene	a
IL8	CXCR2	gene-gene	a
CXCR2	GNAI1	gene-gene	a
LAMB1	ITGB1	gene-gene	a
LAMB2	ITGB1	gene-gene	a
PGF	MET	gene-gene	a
PGF	EGFR	gene-gene	a
MAPK3	JUN	gene-gene	a
MAPK3	PLA2G4A	gene-gene	a
CXCL5	CXCR2	gene-gene	a
SPP1	ITGB1	gene-gene	a
THBS3	ITGB1	gene-gene	a
VEGFC	MET	gene-gene	a
VEGFC	EGFR	gene-gene	a
CXCL1	CXCR2	gene-gene	a(b)
CXCL1	CCR10	gene-gene	a(b)
CXCL3	CCR10	gene-gene	a(b)
CXCL3	CXCR2	gene-gene	a(b)
IL8	CCR10	gene-gene	a(b)
IL8	CXCR2	gene-gene	a(b)
PF4	CCR10	gene-gene	a(b)
PF4	CXCR2	gene-gene	a(b)
CXCL16	CCR10	gene-gene	a(b)
CXCL16	CXCR2	gene-gene	a(b)
CCL2	CXCR2	gene-gene	a(b)
CCL2	CCR10	gene-gene	a(b)
CCL5	CCR10	gene-gene	a(b)
CCL5	CXCR2	gene-gene	a(b)
CCL8	CXCR2	gene-gene	a(b)
CCL8	CCR10	gene-gene	a(b)
CXCL5	CCR10	gene-gene	a(b)
CXCL5	CXCR2	gene-gene	a(b)
SLC25A6	CYCS	gene-gene	a(ind)
CAMK2D	ATF4	gene-gene	a(ind)
EGFR	STAT5A	gene-gene	a(+p)
MAPK3	MKNK2	gene-gene	a(+p)
MAPK3	JUN	gene-gene	a(+p)
ITGB1	PRKCG	gene-gene	b
PLA2G4A	PRKCG	gene-gene	c
CACNG6	RASGRP4	gene-gene	c
CACNB3	RASGRP4	gene-gene	c
JUN	IL8	gene-gene	ex
JUN	CXCL1	gene-gene	ex
JUN	PGF	gene-gene	ex
JUN	CCL5	gene-gene	ex
JUN	VEGFC	gene-gene	ex
STAT1	PGF	gene-gene	ex
STAT1	VEGFC	gene-gene	ex
EGFR	MAPK3	gene-gene	ind
HK2	PKM2	gene-gene	ind
PRKCG	GRIN2D	gene-gene	ind
CAMK2D	MAPK3	gene-gene	ind
LTBP1	TGFB1	gene-gene	inh
SKP2	CDKN1B	gene-gene	inh
THBS3	LTBP1	gene-gene	inh
DUSP1	MAPK3	gene-gene	inh(-p)
DUSP5	MAPK3	gene-gene	inh(-p)
DUSP6	MAPK3	gene-gene	inh(-p)
MKNK2	ATF4	gene-gene	p
PRKCG	RRAS	gene-gene	p
MAPK3	MKNK2	gene-gene	p
MAPK3	JUN	gene-gene	p
MAPK3	PLA2G4A	gene-gene	p
HLA-F	HLA-E	gene-gene	s
SKP2	CDKN1B	gene-gene	u
SKP2	CDKN1C	gene-gene	u
CCL2	G43223	lncRNA-gene	+
CCL2	ENST00000511761	lncRNA-gene	-
CCL2	AK124993	lncRNA-gene	-
CCL2	AK000998	lncRNA-gene	+
CCL2	uc004cim.2	lncRNA-gene	-
EIF2S1	ENST00000457106	lncRNA-gene	+
EIF2S1	uc001ayv.1	lncRNA-gene	+
EIF2S1	uc011mle.1	lncRNA-gene	+
EIF2S1	NR_027003	lncRNA-gene	-
EIF2S1	ENST00000409132	lncRNA-gene	+
EIF2S1	ENST00000454405	lncRNA-gene	+
UGT1A9	ENST00000420779	lncRNA-gene	+
UGT1A9	ENST00000439643	lncRNA-gene	-
UGT1A9	BC092510	lncRNA-gene	+
UGT1A9	NR_024531	lncRNA-gene	-
UGT1A9	ENST00000435784	lncRNA-gene	+
F5	NR_027783	lncRNA-gene	+
F5	BC018467	lncRNA-gene	-
F5	ENST00000431637	lncRNA-gene	-
TGFB1	ENST00000421606	lncRNA-gene	+
NLGN2	NR_027003	lncRNA-gene	-
NLGN2	uc001ayv.1	lncRNA-gene	+
NLGN2	ENST00000457106	lncRNA-gene	+
NLGN2	NR_023389	lncRNA-gene	-
NLGN2	BC080552	lncRNA-gene	-
MPHOSPH6	ENST00000426062	lncRNA-gene	+
MPHOSPH6	ENST00000501714	lncRNA-gene	-
MPHOSPH6	ENST00000457582	lncRNA-gene	+
MPHOSPH6	ENST00000458624	lncRNA-gene	-
RRAS	ENST00000513681	lncRNA-gene	-
RRAS	ENST00000418393	lncRNA-gene	+
RRAS	BX538256	lncRNA-gene	+
RRAS	NR_033661	lncRNA-gene	-
RRAS	ENST00000501748	lncRNA-gene	-
RRAS	AK026168	lncRNA-gene	+
SLC27A5	BG013335	lncRNA-gene	-
SLC27A5	ENST00000439050	lncRNA-gene	-
SLC27A5	ENST00000452181	lncRNA-gene	+
SLC27A5	NR_028043	lncRNA-gene	-
SLC27A5	uc002ree.1	lncRNA-gene	-
CCNT2	BC018467	lncRNA-gene	-
CCNT2	NR_027783	lncRNA-gene	+
CCNT2	ENST00000442130	lncRNA-gene	-
CCNT2	ENST00000504828	lncRNA-gene	+
PTGS2	AK124257	lncRNA-gene	+
PTGS2	AB074163	lncRNA-gene	+
BAG1	ENST00000431637	lncRNA-gene	+
BAG1	AK125809	lncRNA-gene	+
BAG1	ENST00000414578	lncRNA-gene	-
HPGD	uc003iqu.1	lncRNA-gene	-
HPGD	BX648420	lncRNA-gene	+
HPGD	ENST00000447972	lncRNA-gene	-
PEMT	ENST00000439050	lncRNA-gene	-
PEMT	ENST00000458090	lncRNA-gene	-
PEMT	uc002tdf.2	lncRNA-gene	+
PEMT	ENST00000449745	lncRNA-gene	-
PEMT	AK057987	lncRNA-gene	-
SPP1	uc.474-	lncRNA-gene	-
SPP1	AL080219	lncRNA-gene	-
SPP1	uc002xts.1	lncRNA-gene	-
SPP1	ENST00000416406	lncRNA-gene	+
SPP1	AK126669	lncRNA-gene	-
SPP1	NR_024490	lncRNA-gene	+
FGG	uc001hyk.1	lncRNA-gene	-
FGG	ENST00000421314	lncRNA-gene	-
FGG	BX648420	lncRNA-gene	-
FGG	NR_002823	lncRNA-gene	-
FGG	ENST00000447972	lncRNA-gene	+
FGG	ENST00000467589	lncRNA-gene	-
FGG	uc003iqu.1	lncRNA-gene	+
FGG	NR_024150	lncRNA-gene	-
MET	BC080552	lncRNA-gene	-
MET	ENST00000315293	lncRNA-gene	+
MET	uc002hrd.1	lncRNA-gene	-
MET	BC043427	lncRNA-gene	+
C8G	AL359062	lncRNA-gene	+
C8G	CR603951	lncRNA-gene	+
C8G	ENST00000484753	lncRNA-gene	-
C8G	CR601496	lncRNA-gene	+
C8G	ENST00000461676	lncRNA-gene	+
C8G	ENST00000425216	lncRNA-gene	-
C8G	ENST00000360656	lncRNA-gene	+
ARPC5	CR603951	lncRNA-gene	+
ARPC5	ENST00000484753	lncRNA-gene	-
ARPC5	ENST00000461676	lncRNA-gene	+
ARPC5	ENST00000425216	lncRNA-gene	-
ARPC5	CR601496	lncRNA-gene	+
ARPC5	ENST00000360656	lncRNA-gene	+
FARSA	NR_024147	lncRNA-gene	+
FARSA	uc004cfy.2	lncRNA-gene	-
FARSA	ENST00000410685	lncRNA-gene	-
IL11RA	ENST00000437860	lncRNA-gene	+
IL11RA	BC023989	lncRNA-gene	+
IL11RA	uc.340-	lncRNA-gene	-
IL11RA	ENST00000505613	lncRNA-gene	+
SHMT1	ENST00000489452	lncRNA-gene	-
SHMT1	uc010mak.1	lncRNA-gene	-
SHMT1	uc003uig.2	lncRNA-gene	+
SHMT1	BF245637	lncRNA-gene	-
SHMT1	ENST00000453103	lncRNA-gene	+
RPL6	ENST00000406212	lncRNA-gene	-
RPL6	ENST00000423781	lncRNA-gene	+
RPL6	ENST00000366408	lncRNA-gene	+
RPL6	NR_027345	lncRNA-gene	-
RPL6	NR_026910	lncRNA-gene	-
RPL6	uc003uhq.1	lncRNA-gene	-
RNASEH2C	AK021565	lncRNA-gene	-
RNASEH2C	AK056910	lncRNA-gene	-
RNASEH2C	NR_026761	lncRNA-gene	-
RNASEH2C	NR_026865	lncRNA-gene	+
RNASEH2C	uc001ebj.1	lncRNA-gene	-
RNASEH2C	EL585127	lncRNA-gene	+
RNASEH2C	NR_026845	lncRNA-gene	-
RNASEH2C	ENST00000443631	lncRNA-gene	-
RNASEH2C	AK297077	lncRNA-gene	-
RNASEH2C	ENST00000443419	lncRNA-gene	+
RNASEH2C	NR_024347	lncRNA-gene	-
RNASEH1	nc-HOXD10-8+	lncRNA-gene	+
RNASEH1	nc-HOXA9-81+	lncRNA-gene	+
RNASEH1	ENST00000426453	lncRNA-gene	+
RNASEH1	NR_033667	lncRNA-gene	-
RNASEH1	AK026168	lncRNA-gene	-
RNASEH1	uc003oci.1	lncRNA-gene	-
RNASEH1	NR_033661	lncRNA-gene	+
RNASEH1	AK123745	lncRNA-gene	-
RNASEH1	ENST00000418393	lncRNA-gene	-
RNASEH1	ENST00000513681	lncRNA-gene	+
GSTK1	chr20:48363997-48385346+	lncRNA-gene	-
GSTK1	NR_024572	lncRNA-gene	+
GSTK1	NR_027285	lncRNA-gene	+
GSTK1	ENST00000421606	lncRNA-gene	+
GSTK1	uc001wwk.1	lncRNA-gene	+
GSTK1	ENST00000432673	lncRNA-gene	-
GSTK1	NR_004405	lncRNA-gene	-
GSTK1	AK124253	lncRNA-gene	-
GSTK1	uc004bxy.1	lncRNA-gene	-
GSTK1	ENST00000458194	lncRNA-gene	-
GSTK1	uc011mle.1	lncRNA-gene	-
GALNT11	uc004acc.3	lncRNA-gene	+
GALNT11	ENST00000425991	lncRNA-gene	-
GALNT11	ENST00000360656	lncRNA-gene	+
GALNT11	uc011asd.1	lncRNA-gene	+
GALNT11	ENST00000425216	lncRNA-gene	-
GALNT11	BC126939	lncRNA-gene	-
GALNT11	ENST00000461676	lncRNA-gene	+
GALNT11	AL359062	lncRNA-gene	+
POLE4	ENST00000431701	lncRNA-gene	+
POLE4	AF086029	lncRNA-gene	+
POLE4	BX538256	lncRNA-gene	+
POLE4	ENST00000413077	lncRNA-gene	+
POLE4	NR_024282	lncRNA-gene	-
POLE4	ENST00000423940	lncRNA-gene	+
POLE4	AY726567	lncRNA-gene	-
POLE4	ENST00000418778	lncRNA-gene	-
POLE4	uc003yye.2	lncRNA-gene	+
POLE4	ENST00000504545	lncRNA-gene	+
POLE4	ENST00000314747	lncRNA-gene	+
CXCL1	ENST00000442579	lncRNA-gene	+
CXCL1	NR_027105	lncRNA-gene	+
CXCL1	ENST00000431017	lncRNA-gene	+
CXCL1	uc001zqs.1	lncRNA-gene	-
CXCL1	AJ011602	lncRNA-gene	-
CXCL1	U61088	lncRNA-gene	-
CXCL1	DB049930	lncRNA-gene	-
BMP4	AK126669	lncRNA-gene	-
BMP4	ENST00000420096	lncRNA-gene	+
BMP4	ENST00000416406	lncRNA-gene	+
BMP4	uc.474-	lncRNA-gene	-
BMP4	AL080219	lncRNA-gene	-
CFLAR	ENST00000442130	lncRNA-gene	+
CFLAR	BC080552	lncRNA-gene	+
CFLAR	ENST00000315293	lncRNA-gene	-
CFLAR	uc002hrd.1	lncRNA-gene	+
CFLAR	BC043427	lncRNA-gene	-
UGT1A1	AK125809	lncRNA-gene	+
UGT1A1	ENST00000431637	lncRNA-gene	+
UGT1A1	ENST00000414578	lncRNA-gene	-
C5	uc001upc.2	lncRNA-gene	-
C5	ENST00000499949	lncRNA-gene	-
C5	NR_026591	lncRNA-gene	-
C5	ENST00000399446	lncRNA-gene	-
C5	uc001vvw.1	lncRNA-gene	+
C5	ENST00000501731	lncRNA-gene	+
C5	uc001tma.2	lncRNA-gene	-
C5	ENST00000487238	lncRNA-gene	+
C5	ENST00000502859	lncRNA-gene	+
CASP8	uc010bol.1	lncRNA-gene	+
CASP8	ENST00000512179	lncRNA-gene	-
CASP8	AK094311	lncRNA-gene	-
CASP8	uc002djl.2	lncRNA-gene	+
CASP8	AK001884	lncRNA-gene	-
CASP8	ENST00000439856	lncRNA-gene	+
PXMP4	NR_033661	lncRNA-gene	-
PXMP4	uc001hpe.1	lncRNA-gene	-
PXMP4	ENST00000418393	lncRNA-gene	+
PXMP4	ENST00000513681	lncRNA-gene	-
PXMP4	BE092230	lncRNA-gene	+
PXMP4	nc-HOXD10-8+	lncRNA-gene	-
PXMP4	nc-HOXA9-81+	lncRNA-gene	-
PXMP4	ENST00000426453	lncRNA-gene	-
PXMP4	AK123745	lncRNA-gene	+
PXMP4	NR_033667	lncRNA-gene	+
PXMP4	uc003oci.1	lncRNA-gene	+
PSPH	AK302893	lncRNA-gene	-
PSPH	AK057987	lncRNA-gene	+
PSPH	ENST00000458090	lncRNA-gene	+
PSPH	ENST00000449745	lncRNA-gene	+
PSPH	uc002tdf.2	lncRNA-gene	-
HSD17B7	ENST00000426367	lncRNA-gene	+
HSD17B7	NR_026879	lncRNA-gene	+
HSD17B7	DQ786302	lncRNA-gene	+
HSD17B7	AF073924	lncRNA-gene	+
HSD17B7	NR_003569	lncRNA-gene	+
HSD17B7	AK025743	lncRNA-gene	+
LPGAT1	uc004bxy.1	lncRNA-gene	-
LPGAT1	ENST00000405092	lncRNA-gene	+
LPGAT1	ENST00000423433	lncRNA-gene	+
LPGAT1	NR_004405	lncRNA-gene	-
LPGAT1	uc002goc.1	lncRNA-gene	+
LPGAT1	NR_024572	lncRNA-gene	+
LPGAT1	NR_027285	lncRNA-gene	+
LAPTM4A	uc002xts.1	lncRNA-gene	-
LAPTM4A	ENST00000453103	lncRNA-gene	+
LAPTM4A	uc010mak.1	lncRNA-gene	-
HSP90AA1	uc010bol.1	lncRNA-gene	+
HSP90AA1	G31683	lncRNA-gene	+
HSP90AA1	uc004bcw.2	lncRNA-gene	-
HSP90AA1	ENST00000432837	lncRNA-gene	-
HSP90AA1	uc001uib.2	lncRNA-gene	+
HSP90AA1	ENST00000426983	lncRNA-gene	-
COL6A2	NR_023389	lncRNA-gene	-
COL6A2	ENST00000454405	lncRNA-gene	+
COL6A2	ENST00000409132	lncRNA-gene	+
COL6A2	ENST00000457106	lncRNA-gene	+
COL6A2	NR_027003	lncRNA-gene	-
COL6A2	uc001ayv.1	lncRNA-gene	+
EFNA3	ENST00000452998	lncRNA-gene	-
EFNA3	ENST00000435230	lncRNA-gene	-
EFNA3	ENST00000398098	lncRNA-gene	-
EFNA3	ENST00000427188	lncRNA-gene	+
EFNA3	BC033764	lncRNA-gene	+
CAMK2D	NR_027856	lncRNA-gene	+
CAMK2D	NR_027286	lncRNA-gene	+
CAMK2D	ENST00000452998	lncRNA-gene	-
CAMK2D	ENST00000435230	lncRNA-gene	-
CAMK2D	ENST00000398098	lncRNA-gene	-
CAMK2D	ENST00000427188	lncRNA-gene	+
CAMK2D	BC033764	lncRNA-gene	+
CES1	AK055670	lncRNA-gene	+
CES1	AL355698	lncRNA-gene	+
CES1	ENST00000415505	lncRNA-gene	-
CES1	NR_002158	lncRNA-gene	-
RQCD1	BX648950	lncRNA-gene	-
RQCD1	ENST00000507715	lncRNA-gene	+
RQCD1	ENST00000397974	lncRNA-gene	-
RQCD1	NR_024150	lncRNA-gene	+
RQCD1	ENST00000366172	lncRNA-gene	+
RQCD1	ENST00000467589	lncRNA-gene	+
RQCD1	ENST00000421314	lncRNA-gene	+
MKNK2	NR_027286	lncRNA-gene	+
MKNK2	NR_027856	lncRNA-gene	+
MKNK2	AK302893	lncRNA-gene	+
MKNK2	ENST00000448883	lncRNA-gene	+
MKNK2	ENST00000440936	lncRNA-gene	-
MKNK2	uc003iwb.1	lncRNA-gene	+
GNAI1	AB074163	lncRNA-gene	+
GNAI1	uc.340-	lncRNA-gene	-
GNAI1	AK124257	lncRNA-gene	+
GNAI1	BC023989	lncRNA-gene	+
GNAI1	AF176921	lncRNA-gene	-
GNAI1	CR625009	lncRNA-gene	+
PPIF	AK026168	lncRNA-gene	+
PPIF	ENST00000314747	lncRNA-gene	+
PPIF	ENST00000418778	lncRNA-gene	-
PPIF	AY726567	lncRNA-gene	-
PPIF	BX538256	lncRNA-gene	+
PPIF	ENST00000501748	lncRNA-gene	-
IKBKE	uc003iqu.1	lncRNA-gene	-
IKBKE	BX648420	lncRNA-gene	+
IKBKE	ENST00000447972	lncRNA-gene	-
KLRC2	uc003uhq.1	lncRNA-gene	+
KLRC2	NR_026910	lncRNA-gene	+
KLRC2	NR_027345	lncRNA-gene	+
KLRC2	ENST00000406212	lncRNA-gene	+
KLRC2	ENST00000423781	lncRNA-gene	-
KLRC2	ENST00000366408	lncRNA-gene	-
CTSB	uc003yye.2	lncRNA-gene	-
CTSB	ENST00000448132	lncRNA-gene	+
CTSB	HIT000388459	lncRNA-gene	+
CTSB	G43145	lncRNA-gene	-
CTSB	NR_026879	lncRNA-gene	-
CTSB	ENST00000443631	lncRNA-gene	+
CTSB	ENST00000423940	lncRNA-gene	-
CTSB	NR_026845	lncRNA-gene	+
CTSB	ENST00000437860	lncRNA-gene	+
CTSB	ENST00000509318	lncRNA-gene	+
CTSB	ENST00000515383	lncRNA-gene	+
CTSB	chr8:107172449-107186724-	lncRNA-gene	-
CTSB	EL585127	lncRNA-gene	-
CTSB	uc001ebj.1	lncRNA-gene	+
CTSB	ENST00000420406	lncRNA-gene	+
CTSB	NR_015381	lncRNA-gene	-
CTSB	ENST00000433904	lncRNA-gene	-
CTSB	AK094427	lncRNA-gene	+
CTSB	ENST00000512227	lncRNA-gene	+
CTSB	ENST00000438944	lncRNA-gene	+
CTSB	NR_026865	lncRNA-gene	-
CTSB	uc003uhq.1	lncRNA-gene	-
CTSB	NR_024282	lncRNA-gene	+
CTSB	ENST00000413077	lncRNA-gene	-
CTSB	ENST00000406212	lncRNA-gene	-
CTSB	ENST00000330292	lncRNA-gene	-
CTSB	NR_026910	lncRNA-gene	-
CTSB	NR_027345	lncRNA-gene	-
CTSB	AF086029	lncRNA-gene	-
CTSB	ENST00000431701	lncRNA-gene	-
CTSB	ENST00000423200	lncRNA-gene	+
CTSB	ENST00000451450	lncRNA-gene	+
CTSB	NR_027107	lncRNA-gene	-
CTSB	ENST00000423781	lncRNA-gene	+
CTSB	NR_026761	lncRNA-gene	+
CTSB	AK021565	lncRNA-gene	+
CTSB	uc002zjk.2	lncRNA-gene	-
CTSB	ENST00000366408	lncRNA-gene	+
LSM5	ENST00000510707	lncRNA-gene	+
LSM5	ENST00000433904	lncRNA-gene	-
LSM5	NR_015381	lncRNA-gene	-
LSM5	ENST00000420406	lncRNA-gene	+
LSM5	ENST00000509318	lncRNA-gene	+
LSM5	ENST00000448132	lncRNA-gene	+
LSM5	HIT000388459	lncRNA-gene	+
HLA-F	AK125809	lncRNA-gene	-
HLA-F	ENST00000431637	lncRNA-gene	-
HLA-F	ENST00000414578	lncRNA-gene	+
HLA-F	ENST00000415556	lncRNA-gene	-
EGFR	ENST00000427504	lncRNA-gene	-
EGFR	ENST00000501731	lncRNA-gene	-
EGFR	uc001vvw.1	lncRNA-gene	-
EGFR	ENST00000399446	lncRNA-gene	+
EGFR	NR_026591	lncRNA-gene	+
EGFR	BC036118	lncRNA-gene	+
EGFR	ENST00000499949	lncRNA-gene	+
EGFR	uc001upc.2	lncRNA-gene	+
EGFR	NR_024457	lncRNA-gene	+
EGFR	ENST00000426077	lncRNA-gene	-
EGFR	chr12:38784383-38812908-	lncRNA-gene	-
EGFR	AL137436	lncRNA-gene	+
CXCL5	uc001tma.2	lncRNA-gene	+
CXCL5	ENST00000501731	lncRNA-gene	-
CXCL5	uc001vvw.1	lncRNA-gene	-
CXCL5	ENST00000399446	lncRNA-gene	+
CXCL5	BC036118	lncRNA-gene	+
CXCL5	NR_026591	lncRNA-gene	+
CXCL5	ENST00000499949	lncRNA-gene	+
CXCL5	uc001upc.2	lncRNA-gene	+
CXCL5	NR_024457	lncRNA-gene	+
CXCL5	ENST00000426077	lncRNA-gene	-
CXCL5	chr12:38784383-38812908-	lncRNA-gene	-
CXCL5	AL137436	lncRNA-gene	+
CYP2S1	ENST00000514844	lncRNA-gene	+
CYP2S1	nc-HOXB2-162+	lncRNA-gene	+
CYP2S1	CR749703	lncRNA-gene	+
CYP2S1	ENST00000415809	lncRNA-gene	+
ADH6	ENST00000514844	lncRNA-gene	+
ADH6	nc-HOXB2-162+	lncRNA-gene	+
ADH6	CR749703	lncRNA-gene	+
ADH6	ENST00000415809	lncRNA-gene	+
DEGS2	NR_024150	lncRNA-gene	+
DEGS2	BX648950	lncRNA-gene	-
DEGS2	ENST00000507715	lncRNA-gene	+
DEGS2	ENST00000397974	lncRNA-gene	-
DEGS2	ENST00000467589	lncRNA-gene	+
DEGS2	ENST00000421314	lncRNA-gene	+
DEGS2	ENST00000366172	lncRNA-gene	+
MT2A	ENST00000435230	lncRNA-gene	-
MT2A	CR609646	lncRNA-gene	+
MT2A	ENST00000506391	lncRNA-gene	+
MT2A	ENST00000452998	lncRNA-gene	-
MT2A	uc010lhn.1	lncRNA-gene	-
MT2A	uc001iot.1	lncRNA-gene	+
FN1	AK056733	lncRNA-gene	+
FN1	ENST00000453103	lncRNA-gene	-
FN1	ENST00000426367	lncRNA-gene	+
FN1	ENST00000452342	lncRNA-gene	+
FN1	ENST00000422129	lncRNA-gene	-
FN1	NR_024147	lncRNA-gene	+
FN1	ENST00000410685	lncRNA-gene	-
FN1	uc001miq.2	lncRNA-gene	-
FN1	ENST00000435230	lncRNA-gene	-
FN1	ENST00000420156	lncRNA-gene	-
FN1	ENST00000453433	lncRNA-gene	-
FN1	ENST00000452998	lncRNA-gene	-
FN1	CR609646	lncRNA-gene	+
FN1	ENST00000506391	lncRNA-gene	+
FN1	uc.212-	lncRNA-gene	+
FN1	AK023150	lncRNA-gene	-
FN1	AL355698	lncRNA-gene	+
FN1	BC043160	lncRNA-gene	+
FN1	nc-HOXA4-64-	lncRNA-gene	-
FN1	BF245637	lncRNA-gene	+
FN1	uc010lhn.1	lncRNA-gene	-
FN1	NR_024579	lncRNA-gene	-
FN1	ENST00000513270	lncRNA-gene	-
FN1	ENST00000415505	lncRNA-gene	-
FN1	NR_003581	lncRNA-gene	+
FN1	NR_002158	lncRNA-gene	-
FN1	ENST00000449155	lncRNA-gene	-
FN1	uc001iot.1	lncRNA-gene	+
FN1	uc003uig.2	lncRNA-gene	-
FN1	ENST00000489452	lncRNA-gene	+
ERLEC1	ENST00000431060	lncRNA-gene	-
ERLEC1	NR_027285	lncRNA-gene	-
ERLEC1	ENST00000445127	lncRNA-gene	-
ERLEC1	NR_024572	lncRNA-gene	-
ERLEC1	ENST00000416077	lncRNA-gene	-
ERLEC1	ENST00000430526	lncRNA-gene	+
ERLEC1	uc002goc.1	lncRNA-gene	-
ERLEC1	ENST00000423433	lncRNA-gene	-
ERLEC1	ENST00000405092	lncRNA-gene	-
TNFSF12	NR_003569	lncRNA-gene	+
TNFSF12	NR_024579	lncRNA-gene	-
TNFSF12	ENST00000449155	lncRNA-gene	-
TNFSF12	ENST00000426367	lncRNA-gene	+
TNFSF12	uc001miq.2	lncRNA-gene	-
TNFSF12	uc.212-	lncRNA-gene	+
TNFSF12	AK023150	lncRNA-gene	-
PPAP2A	uc002pec.2	lncRNA-gene	+
PPAP2A	G31683	lncRNA-gene	+
PPAP2A	ENST00000366761	lncRNA-gene	+
PPAP2A	ENST00000393204	lncRNA-gene	+
PPAP2A	ENST00000421314	lncRNA-gene	+
PPAP2A	ENST00000366172	lncRNA-gene	+
PPAP2A	ENST00000426983	lncRNA-gene	-
PPAP2A	uc001uib.2	lncRNA-gene	+
PPAP2A	ENST00000432837	lncRNA-gene	-
PPAP2A	ENST00000397974	lncRNA-gene	-
PPAP2A	BX648950	lncRNA-gene	-
PPAP2A	ENST00000507715	lncRNA-gene	+
PPAP2A	uc004bcw.2	lncRNA-gene	-
STAT5A	AK124253	lncRNA-gene	+
STAT5A	ENST00000475062	lncRNA-gene	-
STAT5A	ENST00000448282	lncRNA-gene	+
STAT5A	G43356	lncRNA-gene	+
STAT5A	AK056566	lncRNA-gene	+
STAT5A	ENST00000438824	lncRNA-gene	-
EEF1A1	NR_024457	lncRNA-gene	+
EEF1A1	DB049930	lncRNA-gene	-
EEF1A1	BC036118	lncRNA-gene	+
EEF1A1	U61088	lncRNA-gene	-
EEF1A1	ENST00000427504	lncRNA-gene	-
EEF1A1	ENST00000442579	lncRNA-gene	+
LPCAT1	BC036118	lncRNA-gene	+
LPCAT1	uc001tma.2	lncRNA-gene	+
LPCAT1	NR_024457	lncRNA-gene	+
LPCAT1	ENST00000501731	lncRNA-gene	-
LPCAT1	uc001vvw.1	lncRNA-gene	-
LPCAT1	ENST00000399446	lncRNA-gene	+
LPCAT1	NR_026591	lncRNA-gene	+
LPCAT1	ENST00000499949	lncRNA-gene	+
LPCAT1	uc001upc.2	lncRNA-gene	+
LPCAT1	ENST00000426077	lncRNA-gene	-
LPCAT1	chr12:38784383-38812908-	lncRNA-gene	-
LPCAT1	AL137436	lncRNA-gene	+
MARCKSL1	ENST00000366408	lncRNA-gene	-
MARCKSL1	ENST00000423781	lncRNA-gene	-
MARCKSL1	ENST00000406212	lncRNA-gene	+
BST1	ENST00000366408	lncRNA-gene	-
BST1	ENST00000423781	lncRNA-gene	-
BST1	ENST00000406212	lncRNA-gene	+
TPM1	uc004cim.2	lncRNA-gene	-
TPM1	AK000998	lncRNA-gene	+
TPM1	AK124993	lncRNA-gene	-
TPM1	ENST00000511761	lncRNA-gene	-
TPM1	BX648420	lncRNA-gene	+
TPM1	G43223	lncRNA-gene	+
TPM1	uc003iqu.1	lncRNA-gene	-
TPM1	ENST00000505354	lncRNA-gene	-
TPM1	ENST00000447972	lncRNA-gene	-
TPM1	T02983	lncRNA-gene	-
TPM1	ENST00000308076	lncRNA-gene	-
TPM1	ENST00000435351	lncRNA-gene	+
PKM2	BX648420	lncRNA-gene	+
PKM2	uc003iqu.1	lncRNA-gene	-
PKM2	ENST00000447972	lncRNA-gene	-
IDH3G	ENST00000431017	lncRNA-gene	-
IDH3G	NR_027105	lncRNA-gene	-
IDH3G	ENST00000424664	lncRNA-gene	+
IDH3G	AK125369	lncRNA-gene	-
IDH3G	AL049332	lncRNA-gene	-
IDH3G	AK021609	lncRNA-gene	+
IDH3G	ENST00000513560	lncRNA-gene	-
HNRNPA3	ENST00000457582	lncRNA-gene	-
HNRNPA3	ENST00000513560	lncRNA-gene	+
HNRNPA3	AK021609	lncRNA-gene	-
HNRNPA3	AL049332	lncRNA-gene	+
HNRNPA3	ENST00000424664	lncRNA-gene	-
HNRNPA3	AK125369	lncRNA-gene	+
RHOD	ENST00000501748	lncRNA-gene	+
RHOD	ENST00000423940	lncRNA-gene	-
RHOD	BX538256	lncRNA-gene	-
RHOD	uc003yye.2	lncRNA-gene	-
RHOD	ENST00000504545	lncRNA-gene	-
RHOD	ENST00000314747	lncRNA-gene	-
RHOD	AY726567	lncRNA-gene	+
RHOD	ENST00000418778	lncRNA-gene	+
VTN	AK123745	lncRNA-gene	-
VTN	ENST00000416017	lncRNA-gene	+
VTN	uc003oci.1	lncRNA-gene	-
VTN	ENST00000417262	lncRNA-gene	-
VTN	NR_033667	lncRNA-gene	-
VTN	uc001hpe.1	lncRNA-gene	+
VTN	ENST00000426453	lncRNA-gene	+
VTN	nc-HOXA9-81+	lncRNA-gene	+
VTN	nc-HOXD10-8+	lncRNA-gene	+
VTN	BE092230	lncRNA-gene	-
NRP1	uc004acc.3	lncRNA-gene	-
NRP1	nc-HOXB2-162+	lncRNA-gene	-
NRP1	ENST00000501714	lncRNA-gene	+
NRP1	CR749703	lncRNA-gene	-
NRP1	ENST00000514844	lncRNA-gene	-
NRP1	ENST00000426062	lncRNA-gene	-
NRP1	ENST00000415809	lncRNA-gene	-
NRP1	ENST00000458461	lncRNA-gene	+
NRP1	ENST00000458016	lncRNA-gene	-
PLA2G4A	NR_027105	lncRNA-gene	+
PLA2G4A	U61088	lncRNA-gene	-
PLA2G4A	ENST00000431017	lncRNA-gene	+
PLA2G4A	DB049930	lncRNA-gene	-
PLA2G4A	AJ011602	lncRNA-gene	-
PLA2G4A	uc001zqs.1	lncRNA-gene	-
XBP1	ENST00000435784	lncRNA-gene	+
XBP1	NR_024531	lncRNA-gene	-
XBP1	uc002tdf.2	lncRNA-gene	+
XBP1	uc003iwb.1	lncRNA-gene	+
XBP1	BC092510	lncRNA-gene	+
XBP1	ENST00000458090	lncRNA-gene	-
XBP1	ENST00000420779	lncRNA-gene	+
XBP1	AK302893	lncRNA-gene	+
XBP1	ENST00000399681	lncRNA-gene	+
FABP1	AK057987	lncRNA-gene	+
FABP1	AK302893	lncRNA-gene	-
FABP1	ENST00000449745	lncRNA-gene	+
FABP1	uc002tdf.2	lncRNA-gene	-
FABP1	ENST00000458090	lncRNA-gene	+
TFPI	ENST00000416017	lncRNA-gene	-
TFPI	AK123745	lncRNA-gene	+
TFPI	ENST00000417262	lncRNA-gene	+
TFPI	uc003oci.1	lncRNA-gene	+
TFPI	uc001hpe.1	lncRNA-gene	-
TFPI	NR_033667	lncRNA-gene	+
TFPI	BE092230	lncRNA-gene	+
TFPI	ENST00000426453	lncRNA-gene	-
TFPI	nc-HOXD10-8+	lncRNA-gene	-
TFPI	nc-HOXA9-81+	lncRNA-gene	-
ABCB1	ENST00000445127	lncRNA-gene	+
ABCB1	ENST00000417429	lncRNA-gene	-
ABCB1	ENST00000430526	lncRNA-gene	-
ABCB1	ENST00000416077	lncRNA-gene	+
BAG1	hsa-mir-762	miRNA-gene	null
BAG1	hsa-mir-146a	miRNA-gene	null
BAG1	hsa-miR-138	miRNA-gene	null
CAMK2D	hsa-mir-2054	miRNA-gene	null
CCNG2	hsa-mir-93	miRNA-gene	null
CCNG2	hsa-mir-17	miRNA-gene	null
CCNG2	hsa-mir-106b	miRNA-gene	null
CCNT2	hsa-mir-192	miRNA-gene	null
EIF2S1	hsa-mir-93	miRNA-gene	null
EIF2S1	hsa-mir-182	miRNA-gene	null
EIF2S1	hsa-mir-17	miRNA-gene	null
EIF2S1	hsa-mir-106b	miRNA-gene	null
EIF2S1	hsa-miR-26a	miRNA-gene	null
FN1	hsa-mir-182	miRNA-gene	null
HNRNPA3	hsa-mir-4298	miRNA-gene	null
HNRNPA3	hsa-mir-222	miRNA-gene	null
HNRNPA3	hsa-mir-2054	miRNA-gene	null
IKBKE	hsa-let-7i	miRNA-gene	null
LAPTM4A	hsa-mir-93	miRNA-gene	null
LAPTM4A	hsa-mir-17	miRNA-gene	null
LAPTM4A	hsa-mir-106b	miRNA-gene	null
MKNK2	hsa-miR-26a	miRNA-gene	null
PTGS2	hsa-miR-26a	miRNA-gene	null
TGFB1	hsa-mir-663	miRNA-gene	null
TGFB1	hsa-mir-3196	miRNA-gene	null
TGFB1	hsa-mir-2861	miRNA-gene	null
ADAR	hsa-mir-93	miRNA-gene	null
ADAR	hsa-mir-17	miRNA-gene	null
ADAR	hsa-mir-106b	miRNA-gene	null
AP1S1	hsa-let-7i	miRNA-gene	null
AP1S3	hsa-mir-182	miRNA-gene	null
AP1S3	hsa-miR-26a	miRNA-gene	null
ATG4B	hsa-mir-762	miRNA-gene	null
ATG4B	hsa-let-7i	miRNA-gene	null
ATP6V1F	hsa-miR-194	miRNA-gene	null
BDNF	hsa-mir-182	miRNA-gene	null
BTG2	hsa-mir-21	miRNA-gene	null
BTG2	hsa-mir-146a	miRNA-gene	null
BTG2	hsa-let-7i	miRNA-gene	null
BTG3	hsa-mir-93	miRNA-gene	null
BTG3	hsa-mir-17	miRNA-gene	null
BTG3	hsa-mir-106b	miRNA-gene	null
CDKN1B	hsa-mir-222	miRNA-gene	null
CDKN1C	hsa-mir-222	miRNA-gene	null
CDKN1C	hsa-miR-26a	miRNA-gene	null
CEBPA	hsa-mir-182	miRNA-gene	null
COL4A1	hsa-mir-21	miRNA-gene	null
COL4A1	hsa-let-7i	miRNA-gene	null
CYCS	hsa-mir-2054	miRNA-gene	null
CYCS	hsa-mir-182	miRNA-gene	null
DUSP1	hsa-let-7i	miRNA-gene	null
DUSP5	hsa-miR-26a	miRNA-gene	null
FBXW7	hsa-mir-4298	miRNA-gene	null
FBXW7	hsa-mir-182	miRNA-gene	null
FBXW7	hsa-miR-194	miRNA-gene	null
FUT4	hsa-mir-2054	miRNA-gene	null
GALC	hsa-let-7i	miRNA-gene	null
GK	hsa-mir-182	miRNA-gene	null
GRIN2D	hsa-mir-663	miRNA-gene	null
HK2	hsa-let-7i	miRNA-gene	null
HMGA2	hsa-mir-93	miRNA-gene	null
HMGA2	hsa-mir-17	miRNA-gene	null
HMGA2	hsa-mir-106b	miRNA-gene	null
HMGA2	hsa-miR-26a	miRNA-gene	null
HMGA2	hsa-let-7i	miRNA-gene	null
HPGD	hsa-miR-26a	miRNA-gene	null
ID4	hsa-miR-194	miRNA-gene	null
IL1RAP	hsa-mir-93	miRNA-gene	null
IL1RAP	hsa-mir-17	miRNA-gene	null
IL1RAP	hsa-mir-106b	miRNA-gene	null
IL8	hsa-mir-93	miRNA-gene	null
IL8	hsa-mir-17	miRNA-gene	null
IL8	hsa-mir-106b	miRNA-gene	null
ITPKB	hsa-mir-93	miRNA-gene	null
ITPKB	hsa-mir-17	miRNA-gene	null
ITPKB	hsa-mir-106b	miRNA-gene	null
ITPKB	hsa-miR-194	miRNA-gene	null
MCM6	hsa-mir-2054	miRNA-gene	null
OSMR	hsa-let-7i	miRNA-gene	null
RAB31	hsa-miR-26a	miRNA-gene	null
RBL1	hsa-mir-93	miRNA-gene	null
RBL1	hsa-mir-17	miRNA-gene	null
RBL1	hsa-mir-106b	miRNA-gene	null
SOX17	hsa-miR-26a	miRNA-gene	null
SUMF1	hsa-mir-93	miRNA-gene	null
SUMF1	hsa-mir-17	miRNA-gene	null
SUMF1	hsa-mir-106b	miRNA-gene	null
TSPAN7	hsa-miR-194	miRNA-gene	null
UBE2D3	hsa-mir-21	miRNA-gene	null
UBE2K	hsa-mir-182	miRNA-gene	null
UBE4B	hsa-miR-26a	miRNA-gene	null
VANGL2	hsa-mir-182	miRNA-gene	null
VANGL2	hsa-miR-26a	miRNA-gene	null
VANGL2	hsa-let-7i	miRNA-gene	null

## Sheet: A549-CDDP
Gene_symbol	DEFINITION	Degree	regulation		lncRNA	Degree	regulation		MicroRNA	Degree	regulation
FN1	fibronectin 1	26	down		ENST00000404247	5	up		hsa-miR-26a	12	down
AP1S1	adaptor-related protein complex 1, sigma 1 subunit	15	down		NR_023314	5	up		hsa-let-7i	11	down
PTGS2	prostaglandin-endoperoxide synthase 2 (prostaglandin G/H synthase and cyclooxygenase)	11	down		AB074169	4	down		hsa-mir-106b	11	down
MKNK2	MAP kinase interacting serine/threonine kinase 2	10	down		AF339785	4	up		hsa-mir-17	11	down
RBL1	retinoblastoma-like 1 (p107)	10	up		AK126698	4	down		hsa-mir-93	11	down
HPGD	hydroxyprostaglandin dehydrogenase 15-(NAD)	9	down		AK126915	4	down		hsa-mir-182	10	down
FZD8	frizzled family receptor 8	8	down		AX747038	4	down		hsa-miR-194	5	up
MCM6	minichromosome maintenance complex component 6	8	up		BC038355	4	down		hsa-mir-2054	5	up
SOX17	SRY (sex determining region Y)-box 17	7	down		BC065573	4	down		hsa-mir-21	3	down
ATP6V1F	ATPase, H+ transporting, lysosomal 14kDa, V1 subunit F	6	down		BF058204	4	up		hsa-mir-222	3	up
CDKN1C	cyclin-dependent kinase inhibitor 1C (p57, Kip2)	6	up		chr13:20881350-20901600+	4	down		hsa-mir-146a	2	down
FUT4	fucosyltransferase 4 (alpha (1,3) fucosyltransferase, myeloid-specific)	6	down		ENST00000396959	4	down		hsa-mir-193b-5p	2	up
VANGL2	vang-like 2 (van gogh, Drosophila)	5	down		ENST00000424002	4	down		hsa-mir-4298	2	up
UBE4B	ubiquitination factor E4B	4	up		ENST00000431565	4	down		hsa-mir-762	2	down
CTSB	cathepsin B	19	up		ENST00000441695	4	up		hsa-miR-138	1	up
ARPC5	actin related protein 2/3 complex, subunit 5, 16kDa	15	down		ENST00000467589	4	down		hsa-mir-99a	1	up
BMP4	bone morphogenetic protein 4	14	down		nc-HOXD9-18+	4	up
GSN	gelsolin	14	down		NR_015381	4	down
CCL5	chemokine (C-C motif) ligand 5	11	down		NR_024466	4	down
ITGB1	integrin, beta 1 (fibronectin receptor, beta polypeptide, antigen CD29 includes MDF2, MSK12)	11	up		NR_033661	4	up
FARSA	phenylalanyl-tRNA synthetase, alpha subunit	10	up		uc.40-	4	down
FGB	fibrinogen beta chain	10	down		uc001hje.2	4	down
MAPK3	mitogen-activated protein kinase 3	10	down		uc001lsz.2	4	up
SERPINB1	serpin peptidase inhibitor, clade B (ovalbumin), member 1	10	down		uc002goc.1	4	down
FGG	fibrinogen gamma chain	9	down		uc002juh.2	4	down
RPL29	ribosomal protein L29	9	up		uc003dfw.1	4	up
RPS4Y1	ribosomal protein S4, Y-linked 1	9	up		uc004apn.1	4	up
SERPINE1	serpin peptidase inhibitor, clade E (nexin, plasminogen activator inhibitor type 1), member 1	9	up		AF087981	3	down
TPM1	tropomyosin 1 (alpha)	9	down		AK021565	3	down
EEF1A1	eukaryotic translation elongation factor 1 alpha 1	8	up		AK023050	3	down
JUN	jun proto-oncogene	8	up		AK075442	3	up
TNNI3	troponin I type 3 (cardiac)	8	down		AK094803	3	up
BUB3	budding uninhibited by benzimidazoles 3 homolog (yeast)	7	up		AK096991	3	up
MARCKSL1	MARCKS-like 1	7	down		AK123745	3	up
NKD2	naked cuticle homolog 2 (Drosophila)	7	down		AK124281	3	down
UGT1A1	UDP glucuronosyltransferase 1 family, polypeptide A1	7	down		AK125369	3	up
BCL2A1	BCL2-related protein A1	6	down		AW661714	3	up
CFH	complement factor H	6	down		BC094870	3	down
DEGS2	delta(4)-desaturase, sphingolipid 2	6	down		chr20:48363997-48385346+	3	up
HLA-E	major histocompatibility complex, class I, E	6	down		CR605371	3	down
IFNGR1	interferon gamma receptor 1	6	down		DB078790	3	up
CLDN1	claudin 1	5	down		ENST00000403700	3	up
EFNB1	ephrin-B1	5	down		ENST00000414298	3	up
EIF2S1	eukaryotic translation initiation factor 2, subunit 1 alpha, 35kDa	5	up		ENST00000417262	3	down
GATM	glycine amidinotransferase (L-arginine:glycine amidinotransferase)	5	down		ENST00000427504	3	down
HMGA2	high mobility group AT-hook 2	5	down		ENST00000440200	3	up
IDH3G	isocitrate dehydrogenase 3 (NAD+) gamma	5	up		ENST00000441207	3	up
ADH6	alcohol dehydrogenase 6 (class V)	4	down		ENST00000446059	3	up
ANAPC7	anaphase promoting complex subunit 7	4	up		ENST00000452426	3	up
BIRC3	baculoviral IAP repeat containing 3	4	down		ENST00000467677	3	up
COL4A1	collagen, type IV, alpha 1	4	down		ENST00000504828	3	up
HBB	hemoglobin, beta	4	down		ENST00000511761	3	up
IL11RA	interleukin 11 receptor, alpha	4	down		ENST00000515403	3	down
IL8	interleukin 8	4	down		HIT000388459	3	up
ITPKB	inositol-trisphosphate 3-kinase B	4	down		NR_024457	3	up
PPAP2B	phosphatidic acid phosphatase type 2B	4	up		NR_026763	3	up
RNASEH2C	ribonuclease H2, subunit C	4	up		NR_026796	3	up
TAPBP	TAP binding protein (tapasin)	4	down		NR_028301	3	up
UGT1A7	UDP glucuronosyltransferase 1 family, polypeptide A7	4	down		NR_033393	3	up
UGT1A8	In multiple Geneids	4	down		uc003izb.1	3	up
ADAR	adenosine deaminase, RNA-specific	3	down		uc004aul.1	3	up
ADORA2A	adenosine A2a receptor	3	down		AK021558	2	down
ARG2	arginase, type II	3	down		AK024606	2	down
BAG1	BCL2-associated athanogene	3	up		AK026090	2	up
BTG2	BTG family, member 2	3	down		AK097187	2	down
BTG3	BTG family, member 3	3	up		AK124936	2	down
CCNG2	cyclin G2	3	down		AL161983	2	up
CDKN1B	cyclin-dependent kinase inhibitor 1B (p27, Kip1)	3	down		AY007087	2	up
FBXW7	F-box and WD repeat domain containing 7	3	up		AY927468	2	down
GSTO2	glutathione S-transferase omega 2	3	down		BC036853	2	down
HNRNPA3	heterogeneous nuclear ribonucleoprotein A3	3	up		BC073826	2	up
IL1RAP	interleukin 1 receptor accessory protein	3	up		BQ045000	2	up
LAPTM4A	lysosomal protein transmembrane 4 alpha	3	down		chr8:65998046-66008971-	2	up
NOX1	NADPH oxidase 1	3	down		CR599788	2	down
SKP2	S-phase kinase-associated protein 2 (p45)	3	up		CR615992	2	up
SUMF1	sulfatase modifying factor 1	3	up		DB458469	2	up
ALDH4A1	aldehyde dehydrogenase 4 family, member A1	2	down		ENST00000315293	2	up
AP1S3	adaptor-related protein complex 1, sigma 3 subunit	2	up		ENST00000393204	2	up
ATG4B	ATG4 autophagy related 4 homolog B (S. cerevisiae)	2	up		ENST00000402231	2	up
CAMK2D	calcium/calmodulin-dependent protein kinase II delta	2	down		ENST00000404155	2	up
CD44	CD44 molecule (Indian blood group)	2	down		ENST00000418196	2	down
CLDN23	claudin 23	2	down		ENST00000419190	2	down
CYCS	cytochrome c, somatic	2	up		ENST00000425991	2	up
DUSP1	dual specificity phosphatase 1	2	up		ENST00000430565	2	up
DUSP5	dual specificity phosphatase 5	2	up		ENST00000431679	2	down
BDNF	brain-derived neurotrophic factor	1	up		ENST00000433572	2	down
CEBPA	CCAAT/enhancer binding protein (C/EBP), alpha	1	up		ENST00000434351	2	up
DUSP6	dual specificity phosphatase 6	1	down		ENST00000439132	2	up
FZD9	frizzled family receptor 9	1	down		ENST00000440397	2	down
GALC	galactosylceramidase	1	down		ENST00000441672	2	down
GK	glycerol kinase	1	down		ENST00000441991	2	down
HK2	hexokinase 2	1	down		ENST00000442064	2	down
ID4	inhibitor of DNA binding 4, dominant negative helix-loop-helix protein	1	down		ENST00000444843	2	down
IKBKE	inhibitor of kappa light polypeptide gene enhancer in B-cells, kinase epsilon	1	down		ENST00000446414	2	up
OSMR	oncostatin M receptor	1	up		ENST00000447933	2	down
RAB31	RAB31, member RAS oncogene family	1	up		ENST00000448282	2	down
TSPAN7	tetraspanin 7	1	up		ENST00000490285	2	up
UBE2D3	ubiquitin-conjugating enzyme E2D 3	1	down		ENST00000496491	2	down
UBE2K	ubiquitin-conjugating enzyme E2K	1	up		ENST00000499346	2	down
VEGFC	vascular endothelial growth factor C	1	down		ENST00000503797	2	up
					ENST00000506718	2	up
					ENST00000507715	2	down
					ENST00000511017	2	down
					ENST00000515243	2	up
					NR_001558	2	down
					NR_024064	2	up
					NR_024153	2	up
					NR_026710	2	up
					NR_026762	2	down
					NR_027294	2	down
					NR_027415	2	down
					NR_027674	2	down
					NR_028026	2	up
					uc001ebj.1	2	up
					uc001szi.3	2	up
					uc001wwk.1	2	up
					uc002gbg.1	2	up
					uc002hre.1	2	down
					uc002ttu.1	2	down
					uc003bgl.1	2	up
					uc003qir.2	2	up
					uc003wmd.1	2	down
					AF086547	1	up
					AK000998	1	down
					AK024595	1	up
					AK026868	1	up
					AK055320	1	up
					AK056283	1	up
					AK090773	1	down
					AK092622	1	down
					AK125349	1	up
					AK126669	1	up
					AL049227	1	down
					BC028019	1	up
					BC041905	1	down
					BC043429	1	down
					BC106751	1	up
					BU663229	1	up
					BX648420	1	up
					chr12:38784383-38812908-	1	up
					ENST00000360656	1	down
					ENST00000406212	1	up
					ENST00000412472	1	down
					ENST00000412855	1	down
					ENST00000415008	1	down
					ENST00000415057	1	up
					ENST00000422221	1	down
					ENST00000423138	1	down
					ENST00000423797	1	up
					ENST00000423940	1	down
					ENST00000428194	1	down
					ENST00000429328	1	down
					ENST00000429424	1	up
					ENST00000439856	1	up
					ENST00000442417	1	up
					ENST00000443631	1	up
					ENST00000445730	1	up
					ENST00000448722	1	down
					ENST00000454056	1	up
					ENST00000457106	1	up
					ENST00000475062	1	up
					ENST00000501714	1	up
					ENST00000503772	1	down
					ENST00000507192	1	down
					ENST00000510795	1	down
					ENST00000511173	1	up
					ENST00000514793	1	down
					G31683	1	down
					HIT000218957	1	up
					HIT000409340	1	up
					nc-HOXA4-64-	1	up
					nc-HOXB2-162+	1	down
					NR_002158	1	down
					NR_002161	1	up
					NR_002206	1	down
					NR_003569	1	down
					NR_003581	1	down
					NR_024531	1	up
					NR_026879	1	down
					NR_026954	1	down
					NR_027076	1	up
					NR_027286	1	down
					NR_028595	1	down
					NR_029193	1	up
					uc.340-	1	up
					uc001urs.1	1	up
					uc002hrb.1	1	down
					uc002kes.2	1	down
					uc002kmd.1	1	up
					uc002nzf.1	1	up
					uc002pxg.1	1	down
					uc002tdf.2	1	up
					uc003emb.2	1	down
					uc003giw.1	1	down
					uc003imp.1	1	up

## Sheet: A549-CDDP-gene-relationship
Gene	lncRNA/miRNA/gene	style	relation
COL4A1	ITGB1	gene-gene	a
COL4A1	CD44	gene-gene	a
FN1	ITGB1	gene-gene	a
FN1	CD44	gene-gene	a
MAPK3	JUN	gene-gene	a
MAPK3	MKNK2	gene-gene	a(+p)
MAPK3	JUN	gene-gene	a(+p)
TAPBP	HLA-E	gene-gene	b
CLDN1	CLDN23	gene-gene	b
JUN	IL8	gene-gene	ex
JUN	CCL5	gene-gene	ex
JUN	VEGFC	gene-gene	ex
CAMK2D	MAPK3	gene-gene	ind
SKP2	CDKN1B	gene-gene	inh
BUB3	ANAPC7	gene-gene	inh
DUSP1	MAPK3	gene-gene	inh(-p)
DUSP5	MAPK3	gene-gene	inh(-p)
DUSP6	MAPK3	gene-gene	inh(-p)
MAPK3	MKNK2	gene-gene	p
MAPK3	JUN	gene-gene	p
SKP2	CDKN1B	gene-gene	u
SKP2	CDKN1C	gene-gene	u
ATP6V1F	uc001urs.1	lncRNA-gene	+
ATP6V1F	NR_028595	lncRNA-gene	-
ATP6V1F	uc002hrb.1	lncRNA-gene	+
ATP6V1F	NR_026879	lncRNA-gene	-
ATP6V1F	AK056283	lncRNA-gene	+
GSTO2	NR_027415	lncRNA-gene	-
GSTO2	ENST00000445730	lncRNA-gene	-
GSTO2	uc002nzf.1	lncRNA-gene	+
ANAPC7	NR_026762	lncRNA-gene	+
ANAPC7	ENST00000404155	lncRNA-gene	-
ANAPC7	uc001ebj.1	lncRNA-gene	+
ADORA2A	ENST00000360656	lncRNA-gene	-
ADORA2A	HIT000409340	lncRNA-gene	-
ADORA2A	NR_027294	lncRNA-gene	-
ALDH4A1	chr8:65998046-66008971-	lncRNA-gene	+
ALDH4A1	NR_024064	lncRNA-gene	+
HLA-E	uc003giw.1	lncRNA-gene	-
HLA-E	NR_002206	lncRNA-gene	-
HLA-E	ENST00000447933	lncRNA-gene	+
HLA-E	ENST00000429424	lncRNA-gene	+
HLA-E	ENST00000431679	lncRNA-gene	+
CDKN1C	ENST00000447933	lncRNA-gene	+
CDKN1C	BX648420	lncRNA-gene	+
CDKN1C	ENST00000423797	lncRNA-gene	-
PPAP2B	ENST00000507715	lncRNA-gene	+
PPAP2B	uc001wwk.1	lncRNA-gene	+
PPAP2B	ENST00000431679	lncRNA-gene	+
PPAP2B	DB458469	lncRNA-gene	+
NOX1	ENST00000507715	lncRNA-gene	-
NOX1	uc001wwk.1	lncRNA-gene	-
NOX1	DB458469	lncRNA-gene	-
ARG2	ENST00000446414	lncRNA-gene	+
ARG2	BC036853	lncRNA-gene	-
ARG2	ENST00000499346	lncRNA-gene	-
SOX17	uc002kes.2	lncRNA-gene	+
SOX17	ENST00000501714	lncRNA-gene	+
SOX17	AK024595	lncRNA-gene	-
SOX17	uc002kmd.1	lncRNA-gene	+
SOX17	ENST00000514793	lncRNA-gene	+
SOX17	ENST00000448722	lncRNA-gene	+
GATM	NR_024153	lncRNA-gene	-
GATM	ENST00000412472	lncRNA-gene	-
GATM	AY927468	lncRNA-gene	-
GATM	AK000998	lncRNA-gene	+
GATM	ENST00000444843	lncRNA-gene	+
FGG	NR_003581	lncRNA-gene	+
FGG	ENST00000446414	lncRNA-gene	-
FGG	BC036853	lncRNA-gene	+
FGG	AF086547	lncRNA-gene	+
FGG	ENST00000427504	lncRNA-gene	+
FGG	BC073826	lncRNA-gene	-
FGG	ENST00000499346	lncRNA-gene	+
FGG	ENST00000441207	lncRNA-gene	+
FGG	ENST00000439132	lncRNA-gene	-
ADH6	ENST00000427504	lncRNA-gene	-
ADH6	BC073826	lncRNA-gene	+
ADH6	ENST00000441207	lncRNA-gene	-
ADH6	ENST00000439132	lncRNA-gene	+
UBE4B	NR_027674	lncRNA-gene	-
UBE4B	HIT000388459	lncRNA-gene	+
UBE4B	AK023050	lncRNA-gene	+
BIRC3	ENST00000448282	lncRNA-gene	-
BIRC3	CR599788	lncRNA-gene	-
BIRC3	BC043429	lncRNA-gene	-
BIRC3	AK021558	lncRNA-gene	-
DEGS2	ENST00000511173	lncRNA-gene	-
DEGS2	uc001szi.3	lncRNA-gene	-
DEGS2	NR_027286	lncRNA-gene	+
DEGS2	NR_026710	lncRNA-gene	+
DEGS2	NR_001558	lncRNA-gene	-
DEGS2	ENST00000443631	lncRNA-gene	-
IDH3G	ENST00000448282	lncRNA-gene	-
IDH3G	CR599788	lncRNA-gene	-
IDH3G	AK021558	lncRNA-gene	-
IDH3G	ENST00000430565	lncRNA-gene	+
IDH3G	AK124936	lncRNA-gene	+
VANGL2	ENST00000440397	lncRNA-gene	+
VANGL2	NR_026763	lncRNA-gene	+
HBB	ENST00000440397	lncRNA-gene	-
HBB	ENST00000503797	lncRNA-gene	-
HBB	ENST00000425991	lncRNA-gene	+
HBB	NR_026763	lncRNA-gene	-
IFNGR1	G31683	lncRNA-gene	+
IFNGR1	ENST00000503797	lncRNA-gene	+
IFNGR1	ENST00000503772	lncRNA-gene	+
IFNGR1	ENST00000428194	lncRNA-gene	+
IFNGR1	ENST00000425991	lncRNA-gene	-
IFNGR1	NR_026763	lncRNA-gene	+
FUT4	ENST00000406212	lncRNA-gene	-
FUT4	ENST00000430565	lncRNA-gene	+
FUT4	AK124936	lncRNA-gene	+
FUT4	NR_026954	lncRNA-gene	-
FUT4	nc-HOXA4-64-	lncRNA-gene	+
MCM6	ENST00000434351	lncRNA-gene	+
MCM6	uc002gbg.1	lncRNA-gene	+
MCM6	ENST00000496491	lncRNA-gene	+
MCM6	ENST00000402231	lncRNA-gene	+
MCM6	CR615992	lncRNA-gene	+
MCM6	AK024606	lncRNA-gene	-
MCM6	ENST00000452426	lncRNA-gene	-
CFH	ENST00000434351	lncRNA-gene	+
CFH	BU663229	lncRNA-gene	+
CFH	uc002gbg.1	lncRNA-gene	+
CFH	ENST00000404155	lncRNA-gene	-
CFH	uc001ebj.1	lncRNA-gene	+
CFH	ENST00000452426	lncRNA-gene	-
JUN	NR_023314	lncRNA-gene	+
JUN	ENST00000404247	lncRNA-gene	+
UGT1A7	ENST00000507192	lncRNA-gene	+
UGT1A7	ENST00000441695	lncRNA-gene	+
UGT1A7	NR_023314	lncRNA-gene	+
UGT1A7	ENST00000404247	lncRNA-gene	+
TAPBP	ENST00000441695	lncRNA-gene	+
TAPBP	NR_023314	lncRNA-gene	+
TAPBP	ENST00000404247	lncRNA-gene	+
CLDN1	ENST00000441695	lncRNA-gene	+
CLDN1	NR_023314	lncRNA-gene	+
CLDN1	ENST00000404247	lncRNA-gene	+
UGT1A8	uc002tdf.2	lncRNA-gene	+
UGT1A8	AY007087	lncRNA-gene	+
UGT1A8	uc003qir.2	lncRNA-gene	-
UGT1A8	NR_015381	lncRNA-gene	+
TPM1	NR_024153	lncRNA-gene	-
TPM1	AY927468	lncRNA-gene	-
TPM1	ENST00000423940	lncRNA-gene	+
TPM1	AK055320	lncRNA-gene	+
TPM1	NR_027076	lncRNA-gene	+
TPM1	ENST00000444843	lncRNA-gene	+
TPM1	AK026868	lncRNA-gene	+
TPM1	chr20:48363997-48385346+	lncRNA-gene	-
TPM1	ENST00000442064	lncRNA-gene	+
EFNB1	NR_028301	lncRNA-gene	-
EFNB1	chr20:48363997-48385346+	lncRNA-gene	-
EFNB1	AK125369	lncRNA-gene	+
EFNB1	ENST00000504828	lncRNA-gene	+
EFNB1	ENST00000442064	lncRNA-gene	+
BUB3	ENST00000422221	lncRNA-gene	-
BUB3	NR_002161	lncRNA-gene	-
BUB3	ENST00000490285	lncRNA-gene	+
BUB3	uc003bgl.1	lncRNA-gene	+
BUB3	uc002hre.1	lncRNA-gene	+
BUB3	ENST00000418196	lncRNA-gene	+
SERPINB1	ENST00000439856	lncRNA-gene	+
SERPINB1	ENST00000511017	lncRNA-gene	-
SERPINB1	ENST00000506718	lncRNA-gene	-
SERPINB1	ENST00000490285	lncRNA-gene	-
SERPINB1	uc003bgl.1	lncRNA-gene	-
SERPINB1	uc002hre.1	lncRNA-gene	-
SERPINB1	ENST00000457106	lncRNA-gene	+
SERPINB1	ENST00000418196	lncRNA-gene	-
SERPINB1	AL049227	lncRNA-gene	-
SERPINB1	ENST00000454056	lncRNA-gene	-
BCL2A1	AY007087	lncRNA-gene	-
BCL2A1	uc003qir.2	lncRNA-gene	+
BCL2A1	ENST00000467589	lncRNA-gene	-
BCL2A1	ENST00000424002	lncRNA-gene	+
BCL2A1	NR_015381	lncRNA-gene	-
BCL2A1	AK126698	lncRNA-gene	-
EEF1A1	NR_028026	lncRNA-gene	-
EEF1A1	NR_024457	lncRNA-gene	-
EEF1A1	ENST00000511761	lncRNA-gene	-
EEF1A1	ENST00000467589	lncRNA-gene	-
EEF1A1	ENST00000424002	lncRNA-gene	+
EEF1A1	ENST00000414298	lncRNA-gene	+
EEF1A1	NR_015381	lncRNA-gene	-
EEF1A1	AK126698	lncRNA-gene	-
NKD2	NR_024457	lncRNA-gene	+
NKD2	ENST00000511761	lncRNA-gene	+
NKD2	ENST00000467589	lncRNA-gene	+
NKD2	ENST00000424002	lncRNA-gene	-
NKD2	ENST00000414298	lncRNA-gene	-
NKD2	NR_015381	lncRNA-gene	+
NKD2	AK126698	lncRNA-gene	+
FZD8	NR_028026	lncRNA-gene	+
FZD8	NR_024457	lncRNA-gene	+
FZD8	ENST00000511761	lncRNA-gene	+
FZD8	ENST00000467589	lncRNA-gene	+
FZD8	ENST00000424002	lncRNA-gene	-
FZD8	ENST00000414298	lncRNA-gene	-
FZD8	AK126698	lncRNA-gene	+
SERPINE1	NR_028301	lncRNA-gene	-
SERPINE1	chr20:48363997-48385346+	lncRNA-gene	-
SERPINE1	AK125369	lncRNA-gene	+
SERPINE1	ENST00000504828	lncRNA-gene	+
SERPINE1	ENST00000467677	lncRNA-gene	+
SERPINE1	DB078790	lncRNA-gene	+
SERPINE1	CR605371	lncRNA-gene	-
SERPINE1	AW661714	lncRNA-gene	+
SERPINE1	BC094870	lncRNA-gene	+
TNNI3	NR_028301	lncRNA-gene	-
TNNI3	AK125369	lncRNA-gene	+
TNNI3	ENST00000504828	lncRNA-gene	+
TNNI3	ENST00000467677	lncRNA-gene	+
TNNI3	DB078790	lncRNA-gene	+
TNNI3	CR605371	lncRNA-gene	-
TNNI3	AW661714	lncRNA-gene	+
TNNI3	BC094870	lncRNA-gene	+
HPGD	NR_024531	lncRNA-gene	+
HPGD	NR_002158	lncRNA-gene	-
HPGD	ENST00000467677	lncRNA-gene	+
HPGD	DB078790	lncRNA-gene	+
HPGD	CR605371	lncRNA-gene	-
HPGD	BC106751	lncRNA-gene	+
HPGD	AW661714	lncRNA-gene	+
HPGD	BC094870	lncRNA-gene	+
MARCKSL1	uc001szi.3	lncRNA-gene	+
MARCKSL1	NR_026710	lncRNA-gene	-
MARCKSL1	NR_001558	lncRNA-gene	+
MARCKSL1	ENST00000396959	lncRNA-gene	+
MARCKSL1	BC038355	lncRNA-gene	+
MARCKSL1	uc004apn.1	lncRNA-gene	+
MARCKSL1	AX747038	lncRNA-gene	-
IL11RA	HIT000388459	lncRNA-gene	-
IL11RA	AK023050	lncRNA-gene	-
IL11RA	NR_026796	lncRNA-gene	-
IL11RA	AK096991	lncRNA-gene	-
RNASEH2C	HIT000388459	lncRNA-gene	+
RNASEH2C	AK023050	lncRNA-gene	+
RNASEH2C	NR_026796	lncRNA-gene	+
RNASEH2C	AK096991	lncRNA-gene	+
ITGB1	uc003emb.2	lncRNA-gene	+
ITGB1	uc002pxg.1	lncRNA-gene	+
ITGB1	NR_026796	lncRNA-gene	+
ITGB1	nc-HOXB2-162+	lncRNA-gene	+
ITGB1	ENST00000429328	lncRNA-gene	-
ITGB1	ENST00000412855	lncRNA-gene	+
ITGB1	chr12:38784383-38812908-	lncRNA-gene	+
ITGB1	AK092622	lncRNA-gene	-
ITGB1	AK096991	lncRNA-gene	+
UGT1A1	ENST00000446059	lncRNA-gene	-
UGT1A1	ENST00000396959	lncRNA-gene	-
UGT1A1	BC038355	lncRNA-gene	-
UGT1A1	AK075442	lncRNA-gene	-
UGT1A1	uc004apn.1	lncRNA-gene	-
UGT1A1	AX747038	lncRNA-gene	+
UGT1A1	AF087981	lncRNA-gene	+
RPL29	uc002ttu.1	lncRNA-gene	-
RPL29	ENST00000446059	lncRNA-gene	-
RPL29	ENST00000433572	lncRNA-gene	+
RPL29	ENST00000396959	lncRNA-gene	-
RPL29	BC038355	lncRNA-gene	-
RPL29	AK075442	lncRNA-gene	-
RPL29	uc004apn.1	lncRNA-gene	-
RPL29	AX747038	lncRNA-gene	+
RPL29	AF087981	lncRNA-gene	+
FN1	NR_027674	lncRNA-gene	-
FN1	HIT000218957	lncRNA-gene	+
FN1	AK126669	lncRNA-gene	+
FN1	AK090773	lncRNA-gene	-
FN1	AK125349	lncRNA-gene	+
FN1	ENST00000510795	lncRNA-gene	+
FN1	ENST00000496491	lncRNA-gene	+
FN1	ENST00000441695	lncRNA-gene	+
FN1	ENST00000402231	lncRNA-gene	+
FN1	CR615992	lncRNA-gene	+
FN1	AK024606	lncRNA-gene	-
FN1	uc002ttu.1	lncRNA-gene	-
FN1	NR_023314	lncRNA-gene	+
FN1	ENST00000452426	lncRNA-gene	-
FN1	ENST00000404247	lncRNA-gene	+
FN1	ENST00000446059	lncRNA-gene	-
FN1	ENST00000433572	lncRNA-gene	+
FN1	ENST00000396959	lncRNA-gene	-
FN1	BC038355	lncRNA-gene	-
FN1	AK075442	lncRNA-gene	-
FN1	uc004apn.1	lncRNA-gene	-
FN1	AX747038	lncRNA-gene	+
FN1	AF087981	lncRNA-gene	+
CTSB	ENST00000423138	lncRNA-gene	-
CTSB	uc003imp.1	lncRNA-gene	+
CTSB	ENST00000415008	lncRNA-gene	-
CTSB	NR_027415	lncRNA-gene	+
CTSB	NR_026762	lncRNA-gene	-
CTSB	NR_003569	lncRNA-gene	+
CTSB	chr8:65998046-66008971-	lncRNA-gene	+
CTSB	NR_029193	lncRNA-gene	-
CTSB	NR_027294	lncRNA-gene	-
CTSB	NR_024064	lncRNA-gene	+
CTSB	ENST00000427504	lncRNA-gene	+
CTSB	ENST00000441207	lncRNA-gene	+
CTSB	uc.340-	lncRNA-gene	+
CTSB	ENST00000415057	lncRNA-gene	+
CTSB	BC028019	lncRNA-gene	+
CTSB	uc003wmd.1	lncRNA-gene	-
CTSB	uc003izb.1	lncRNA-gene	-
CTSB	uc004aul.1	lncRNA-gene	+
CTSB	AK094803	lncRNA-gene	+
FARSA	ENST00000515243	lncRNA-gene	+
FARSA	ENST00000315293	lncRNA-gene	+
FARSA	ENST00000440200	lncRNA-gene	+
FARSA	uc003izb.1	lncRNA-gene	-
FARSA	uc004aul.1	lncRNA-gene	+
FARSA	NR_033393	lncRNA-gene	+
FARSA	ENST00000403700	lncRNA-gene	+
FARSA	AK124281	lncRNA-gene	+
FARSA	AK094803	lncRNA-gene	+
FARSA	AK123745	lncRNA-gene	+
PTGS2	ENST00000475062	lncRNA-gene	-
PTGS2	BC041905	lncRNA-gene	-
PTGS2	ENST00000442417	lncRNA-gene	+
PTGS2	ENST00000515243	lncRNA-gene	+
PTGS2	ENST00000315293	lncRNA-gene	+
PTGS2	ENST00000440200	lncRNA-gene	+
PTGS2	NR_033393	lncRNA-gene	+
PTGS2	ENST00000403700	lncRNA-gene	+
PTGS2	AK124281	lncRNA-gene	+
PTGS2	AK123745	lncRNA-gene	+
RPS4Y1	uc003wmd.1	lncRNA-gene	+
RPS4Y1	ENST00000440200	lncRNA-gene	-
RPS4Y1	uc003izb.1	lncRNA-gene	+
RPS4Y1	uc004aul.1	lncRNA-gene	-
RPS4Y1	NR_033393	lncRNA-gene	-
RPS4Y1	ENST00000403700	lncRNA-gene	-
RPS4Y1	AK124281	lncRNA-gene	-
RPS4Y1	AK094803	lncRNA-gene	-
RPS4Y1	AK123745	lncRNA-gene	-
MKNK2	ENST00000511017	lncRNA-gene	-
MKNK2	ENST00000506718	lncRNA-gene	-
MKNK2	ENST00000441991	lncRNA-gene	-
MKNK2	NR_024466	lncRNA-gene	-
MKNK2	uc002juh.2	lncRNA-gene	-
MKNK2	uc.40-	lncRNA-gene	+
MKNK2	BC065573	lncRNA-gene	+
RBL1	ENST00000441991	lncRNA-gene	+
RBL1	NR_024466	lncRNA-gene	+
RBL1	uc002juh.2	lncRNA-gene	+
RBL1	uc.40-	lncRNA-gene	-
RBL1	ENST00000515403	lncRNA-gene	-
RBL1	ENST00000417262	lncRNA-gene	+
RBL1	BC065573	lncRNA-gene	-
FGB	NR_024466	lncRNA-gene	+
FGB	ENST00000393204	lncRNA-gene	+
FGB	BQ045000	lncRNA-gene	+
FGB	AK026090	lncRNA-gene	+
FGB	uc002juh.2	lncRNA-gene	+
FGB	uc.40-	lncRNA-gene	-
FGB	ENST00000419190	lncRNA-gene	+
FGB	ENST00000515403	lncRNA-gene	-
FGB	ENST00000417262	lncRNA-gene	+
FGB	BC065573	lncRNA-gene	-
CCL5	NR_024466	lncRNA-gene	+
CCL5	ENST00000393204	lncRNA-gene	+
CCL5	BQ045000	lncRNA-gene	+
CCL5	AK026090	lncRNA-gene	+
CCL5	uc002juh.2	lncRNA-gene	+
CCL5	uc.40-	lncRNA-gene	-
CCL5	ENST00000419190	lncRNA-gene	+
CCL5	ENST00000515403	lncRNA-gene	-
CCL5	ENST00000417262	lncRNA-gene	+
CCL5	BC065573	lncRNA-gene	-
GSN	AK097187	lncRNA-gene	+
GSN	AK021565	lncRNA-gene	-
GSN	ENST00000431565	lncRNA-gene	+
GSN	BF058204	lncRNA-gene	+
GSN	AF339785	lncRNA-gene	+
GSN	uc003dfw.1	lncRNA-gene	-
GSN	uc002goc.1	lncRNA-gene	+
GSN	uc001lsz.2	lncRNA-gene	+
GSN	NR_033661	lncRNA-gene	+
GSN	nc-HOXD9-18+	lncRNA-gene	+
GSN	chr13:20881350-20901600+	lncRNA-gene	-
GSN	AK126915	lncRNA-gene	+
GSN	AB074169	lncRNA-gene	+
GSN	uc001hje.2	lncRNA-gene	-
BMP4	ENST00000441672	lncRNA-gene	+
BMP4	AL161983	lncRNA-gene	+
BMP4	ENST00000431565	lncRNA-gene	+
BMP4	BF058204	lncRNA-gene	+
BMP4	AF339785	lncRNA-gene	+
BMP4	uc003dfw.1	lncRNA-gene	-
BMP4	uc002goc.1	lncRNA-gene	+
BMP4	uc001lsz.2	lncRNA-gene	+
BMP4	NR_033661	lncRNA-gene	+
BMP4	nc-HOXD9-18+	lncRNA-gene	+
BMP4	chr13:20881350-20901600+	lncRNA-gene	-
BMP4	AK126915	lncRNA-gene	+
BMP4	AB074169	lncRNA-gene	+
BMP4	uc001hje.2	lncRNA-gene	-
AP1S1	AK097187	lncRNA-gene	+
AP1S1	AK021565	lncRNA-gene	-
AP1S1	ENST00000431565	lncRNA-gene	+
AP1S1	BF058204	lncRNA-gene	+
AP1S1	AF339785	lncRNA-gene	+
AP1S1	uc003dfw.1	lncRNA-gene	-
AP1S1	uc002goc.1	lncRNA-gene	+
AP1S1	uc001lsz.2	lncRNA-gene	+
AP1S1	NR_033661	lncRNA-gene	+
AP1S1	nc-HOXD9-18+	lncRNA-gene	+
AP1S1	chr13:20881350-20901600+	lncRNA-gene	-
AP1S1	AK126915	lncRNA-gene	+
AP1S1	AB074169	lncRNA-gene	+
AP1S1	uc001hje.2	lncRNA-gene	-
ARPC5	ENST00000441672	lncRNA-gene	-
ARPC5	AL161983	lncRNA-gene	-
ARPC5	AK021565	lncRNA-gene	+
ARPC5	ENST00000431565	lncRNA-gene	-
ARPC5	BF058204	lncRNA-gene	-
ARPC5	AF339785	lncRNA-gene	-
ARPC5	uc003dfw.1	lncRNA-gene	+
ARPC5	uc002goc.1	lncRNA-gene	-
ARPC5	uc001lsz.2	lncRNA-gene	-
ARPC5	NR_033661	lncRNA-gene	-
ARPC5	nc-HOXD9-18+	lncRNA-gene	-
ARPC5	chr13:20881350-20901600+	lncRNA-gene	+
ARPC5	AK126915	lncRNA-gene	-
ARPC5	AB074169	lncRNA-gene	-
ARPC5	uc001hje.2	lncRNA-gene	+
CDKN1C	hsa-miR-26a	miRNA-gene	null
CDKN1C	hsa-mir-222	miRNA-gene	null
GALC	hsa-let-7i	miRNA-gene	null
GK	hsa-mir-182	miRNA-gene	null
HK2	hsa-let-7i	miRNA-gene	null
IL8	hsa-mir-106b	miRNA-gene	null
IL8	hsa-mir-17	miRNA-gene	null
IL8	hsa-mir-93	miRNA-gene	null
HPGD	hsa-miR-26a	miRNA-gene	null
PTGS2	hsa-miR-26a	miRNA-gene	null
ADAR	hsa-mir-106b	miRNA-gene	null
ADAR	hsa-mir-17	miRNA-gene	null
ADAR	hsa-mir-93	miRNA-gene	null
AP1S3	hsa-miR-26a	miRNA-gene	null
AP1S3	hsa-mir-182	miRNA-gene	null
UBE4B	hsa-miR-26a	miRNA-gene	null
MAPK3	hsa-mir-193b-5p	miRNA-gene	null
UBE2K	hsa-mir-182	miRNA-gene	null
AP1S1	hsa-let-7i	miRNA-gene	null
ID4	hsa-miR-194	miRNA-gene	null
BDNF	hsa-mir-182	miRNA-gene	null
COL4A1	hsa-let-7i	miRNA-gene	null
COL4A1	hsa-mir-21	miRNA-gene	null
FN1	hsa-mir-182	miRNA-gene	null
FUT4	hsa-mir-2054	miRNA-gene	null
IL1RAP	hsa-mir-106b	miRNA-gene	null
IL1RAP	hsa-mir-17	miRNA-gene	null
IL1RAP	hsa-mir-93	miRNA-gene	null
ITPKB	hsa-miR-194	miRNA-gene	null
ITPKB	hsa-mir-106b	miRNA-gene	null
ITPKB	hsa-mir-17	miRNA-gene	null
ITPKB	hsa-mir-93	miRNA-gene	null
RBL1	hsa-mir-106b	miRNA-gene	null
RBL1	hsa-mir-17	miRNA-gene	null
RBL1	hsa-mir-93	miRNA-gene	null
HMGA2	hsa-let-7i	miRNA-gene	null
HMGA2	hsa-miR-26a	miRNA-gene	null
HMGA2	hsa-mir-106b	miRNA-gene	null
HMGA2	hsa-mir-17	miRNA-gene	null
HMGA2	hsa-mir-93	miRNA-gene	null
FZD9	hsa-mir-193b-5p	miRNA-gene	null
OSMR	hsa-let-7i	miRNA-gene	null
CDKN1B	hsa-mir-222	miRNA-gene	null
EIF2S1	hsa-miR-26a	miRNA-gene	null
EIF2S1	hsa-mir-106b	miRNA-gene	null
EIF2S1	hsa-mir-17	miRNA-gene	null
EIF2S1	hsa-mir-182	miRNA-gene	null
EIF2S1	hsa-mir-93	miRNA-gene	null
ATP6V1F	hsa-miR-194	miRNA-gene	null
BAG1	hsa-miR-138	miRNA-gene	null
BAG1	hsa-mir-146a	miRNA-gene	null
BAG1	hsa-mir-762	miRNA-gene	null
CCNG2	hsa-mir-106b	miRNA-gene	null
CCNG2	hsa-mir-17	miRNA-gene	null
CCNG2	hsa-mir-93	miRNA-gene	null
CEBPA	hsa-mir-182	miRNA-gene	null
DUSP1	hsa-let-7i	miRNA-gene	null
DUSP5	hsa-miR-26a	miRNA-gene	null
TSPAN7	hsa-miR-194	miRNA-gene	null
MCM6	hsa-mir-2054	miRNA-gene	null
BTG2	hsa-let-7i	miRNA-gene	null
BTG2	hsa-mir-146a	miRNA-gene	null
BTG2	hsa-mir-21	miRNA-gene	null
BTG3	hsa-mir-106b	miRNA-gene	null
BTG3	hsa-mir-17	miRNA-gene	null
BTG3	hsa-mir-93	miRNA-gene	null
RAB31	hsa-miR-26a	miRNA-gene	null
ATG4B	hsa-let-7i	miRNA-gene	null
ATG4B	hsa-mir-762	miRNA-gene	null
IKBKE	hsa-let-7i	miRNA-gene	null
LAPTM4A	hsa-mir-106b	miRNA-gene	null
LAPTM4A	hsa-mir-17	miRNA-gene	null
LAPTM4A	hsa-mir-93	miRNA-gene	null
FBXW7	hsa-miR-194	miRNA-gene	null
FBXW7	hsa-mir-182	miRNA-gene	null
FBXW7	hsa-mir-4298	miRNA-gene	null
CYCS	hsa-mir-182	miRNA-gene	null
CYCS	hsa-mir-2054	miRNA-gene	null
VANGL2	hsa-let-7i	miRNA-gene	null
VANGL2	hsa-miR-26a	miRNA-gene	null
VANGL2	hsa-mir-182	miRNA-gene	null
SOX17	hsa-miR-26a	miRNA-gene	null
FZD8	hsa-mir-99a	miRNA-gene	null
CAMK2D	hsa-mir-2054	miRNA-gene	null
UBE2D3	hsa-mir-21	miRNA-gene	null
SUMF1	hsa-mir-106b	miRNA-gene	null
SUMF1	hsa-mir-17	miRNA-gene	null
SUMF1	hsa-mir-93	miRNA-gene	null
HNRNPA3	hsa-mir-2054	miRNA-gene	null
HNRNPA3	hsa-mir-222	miRNA-gene	null
HNRNPA3	hsa-mir-4298	miRNA-gene	null
MKNK2	hsa-miR-26a	miRNA-gene	null
